# Supplementary material for: Long Term Effectiveness on Prescribing of Two Multifaceted Educational Interventions: Results of Two Large Scale Randomized Cluster Trials
Source: PLoS One. 2014 Oct 17;9(10):e109915. doi: 10.1371/journal.pone.0109915 (PMC4201458; doi:10.1371/journal.pone.0109915)
Supplement: Table S4 — Primary data for the SIDRO trial. (XLSX) [file pone.0109915.s004.xlsx]

## Sheet: 0 year
baseline DDD	follow-up DDD	assisted popn	district code	lha code	treatment
1.05383	2.80336	1509	11	1	BARNI
1.39005	2.10419	1573	1	1	PRULI
0.47215	3.74624	842	15	1	PRULI
2.01805	3.59994	1576	13	1	PRULI
0	0	684	11	1	PRULI
1.29356	1.44348	1383	3	1	BARNI
0.54089	1.54029	735	15	1	PRULI
1.20838	4.2028	1316	1	1	PRULI
0.29891	1.66992	1330	15	1	PRULI
1.0353	3.21827	1152	11	1	PRULI
1.51546	3.54959	1574	1	1	PRULI
0.43735	0.51338	909	3	1	BARNI
1.21042	2.02018	1478	11	1	PRULI
0.73349	0.1148	1355	12	1	PRULI
0.8731	1.38869	1366	15	1	PRULI
2.97238	3.77985	535	11	1	PRULI
0	0.1258	1580	11	1	PRULI
1.67321	1.73859	1188	3	1	BARNI
2.87327	7.52913	761	15	1	PRULI
0.50644	0.39631	1570	11	1	PRULI
2.44927	5.66047	1542	15	1	BARNI
0	0	487	15	1	PRULI
0.243	2.6465	818	3	1	BARNI
0.83695	0.65497	950	13	1	BARNI
0.87106	0.58321	1141	3	1	BARNI
0	0.41828	1219	11	1	BARNI
0	0.98255	1570	11	1	BARNI
0.28519	0.81213	1394	15	1	PRULI
1.71474	2.04726	1507	1	1	PRULI
0.92454	1.0317	1290	11	1	BARNI
1.39449	2.3727	1568	11	1	PRULI
1.15838	2.04468	858	13	1	BARNI
2.89764	2.49433	686	1	1	BARNI
2.95141	4.96903	1347	1	1	BARNI
1.3099	1.02508	607	15	1	PRULI
0.30278	1.32627	1313	3	1	BARNI
2.05414	2.91274	1258	12	1	PRULI
2.71472	4.14399	659	11	1	PRULI
1.28937	5.67574	925	1	1	PRULI
0.12916	1.17641	1539	11	1	BARNI
2.11466	2.18351	376	1	1	BARNI
1.08919	8.21583	365	15	1	BARNI
1.44274	1.79113	1240	13	1	BARNI
1.44641	2.67706	962	15	1	PRULI
0.63104	1.76956	1575	11	1	PRULI
1.99665	3.69407	896	1	1	BARNI
0.5647	1.12526	1056	1	1	PRULI
0	1.06545	730	1	1	BARNI
0.25257	0.91691	1574	1	1	PRULI
0	0	604	1	1	PRULI
0.14757	0	1347	11	1	BARNI
0	0.52552	1184	3	1	PRULI
0.76995	1.03214	1549	15	1	BARNI
5.67937	11.1386	315	1	1	BARNI
2.303	7.41548	1381	13	1	PRULI
0.27267	0.77648	1458	11	1	PRULI
3.39067	9.35146	469	1	1	PRULI
0.69551	1.8808	1429	15	1	PRULI
1.13659	1.87774	1574	1	1	BARNI
0.88978	0.97483	1117	3	1	BARNI
1.61369	3.27823	1355	1	1	PRULI
0	0	722	1	1	PRULI
0.7785	0.71076	1532	3	1	BARNI
0.53399	2.13876	1489	3	1	BARNI
1.65786	2.19475	1199	1	1	BARNI
0.7888	1.84158	1260	1	1	PRULI
0.89886	2.90579	1548	1	1	BARNI
0.94118	3.02799	1056	13	1	PRULI
1.50361	3.83073	1322	1	1	PRULI
0.82394	0.20598	965	13	1	PRULI
0.58421	3.5749	1361	1	1	PRULI
0.94957	2.68347	628	1	1	PRULI
1.18585	2.05904	1341	11	1	PRULI
1.20785	4.57981	1152	1	1	PRULI
1.37615	2.53611	1300	1	1	PRULI
0.71567	1.26013	1111	1	1	PRULI
0	0	1574	1	1	BARNI
0.4076	1.44133	1463	13	1	BARNI
0.97759	1.43798	610	1	1	PRULI
0.6051	1.29236	1314	1	1	BARNI
0.46227	0.72351	860	13	1	BARNI
0.79883	1.69599	1493	13	1	PRULI
0.76404	3.10858	1561	1	1	PRULI
1.86771	3.60761	1490	1	1	BARNI
0.84406	1.13148	1413	13	1	BARNI
0	0	1525	13	1	PRULI
0	0	1075	3	1	PRULI
0	0.65749	1551	13	1	BARNI
1.02661	1.26924	1549	13	1	PRULI
1.23904	2.93584	1123	1	1	PRULI
0.66703	0.99761	1490	11	1	PRULI
0.519	0.83206	1532	1	1	PRULI
0.3089	2.08832	1287	15	1	BARNI
0	0	1575	1	1	BARNI
0	0	1494	12	1	BARNI
0	0	1545	11	1	BARNI
1.30204	1.95609	1374	12	1	BARNI
0.76748	0.92871	1554	11	1	BARNI
0	0.51395	908	12	1	PRULI
1.39591	5.09184	712	1	1	PRULI
0	0.10524	1478	12	1	BARNI
0.50323	0.74388	1580	1	1	PRULI
1.97789	2.77628	1407	1	1	BARNI
0	0	500	12	1	PRULI
1.37615	4.67004	1300	1	1	PRULI
2.01805	3.55958	1379	1	1	BARNI
2.25724	2.97165	1409	12	1	PRULI
0	0	596	3	1	BARNI
0.82996	1.32908	1437	12	1	PRULI
1.00902	1.2475	1576	1	1	BARNI
0	1.30719	476	12	1	PRULI
0.52517	1.70101	757	1	1	PRULI
0	0.57632	1522	11	1	BARNI
0.27007	0.84541	1472	1	1	BARNI
1.94035	0.44522	922	1	1	BARNI
0.35181	2.37847	1130	12	1	BARNI
0.67473	1.68089	1473	1	1	BARNI
1.03315	0.8085	962	1	1	BARNI
0.78207	2.60678	1525	12	1	PRULI
0	0.06306	1576	1	1	PRULI
0.95796	2.6759	830	15	1	BARNI
0	0.50835	612	3	1	PRULI
2.02834	3.76356	1372	12	1	PRULI
0.1326	0.614	1499	15	1	PRULI
0	0	1572	3	1	BARNI
2.36857	6.62608	1091	15	1	BARNI
1.02529	2.22598	1551	1	1	BARNI
0	1.30732	628	11	1	PRULI
0.5143	1.47294	1546	3	1	PRULI
2.68619	4.0984	1184	1	1	BARNI
0	0	306	11	1	BARNI
1.37088	3.28175	1160	15	1	BARNI
0	0	1062	12	1	PRULI
2.42043	3.29503	657	3	1	BARNI
1.1762	2.78976	1521	15	1	PRULI
0	0	1509	11	1	PRULI
1.34158	0.9235	889	1	1	BARNI
1.25968	2.74377	1578	11	1	PRULI
0.46371	0.48384	1286	1	1	PRULI
1.88952	4.22243	1578	1	1	PRULI
0	0	572	11	1	BARNI
0	0	1588	11	1	BARNI
2.52898	8.46063	786	11	1	PRULI
0.27361	0.42823	1453	13	1	BARNI
1.06298	1.18835	1309	3	1	PRULI
0.8857	2.12614	1571	1	1	PRULI
0.41965	2.2198	1421	1	1	BARNI
0.25241	0.79012	1575	1	1	BARNI
0.63264	0.98192	1571	1	1	PRULI
1.58074	1.05092	1509	12	1	BARNI
0	0	1147	15	1
0.37838	0.75398	1576	1	1	BARNI
0	0	1579	11	1	BARNI
3.49055	7.69953	1082	1	1	PRULI
2.92859	5.44301	1086	11	1	PRULI
0.50451	0.71834	1576	1	1	BARNI
1.16928	4.24477	510	12	1	PRULI
0	0	1389	13	1	PRULI
1.81532	1.06545	438	15	1	PRULI
1.70381	5.45683	700	1	1	BARNI
0	0.18696	832	1	1	BARNI
0.85417	1.82498	1629	11	1	BARNI
0	0.42647	1459	12	1	PRULI
0	0	1556	11	1	BARNI
0	0	1427	3	1	BARNI
1.29076	2.88442	1540	11	1	BARNI
0.63104	1.18519	1575	11	1	PRULI
1.74673	2.59715	1138	1	1	BARNI
0	0.18805	1057	12	1	PRULI
0	0.32435	1572	1	1	PRULI
0.80368	0.62893	1484	13	1	BARNI
1.77367	3.99607	1569	1	1	PRULI
0.57202	0.81446	1390	3	1	BARNI
0.55292	1.57456	719	11	1	BARNI
0	0	1085	11	1	BARNI
0	0.18501	1378	11	1	PRULI
1.19866	0	995	1	1	PRULI
0	1.00093	1498	11	1	BARNI
0	0	1419	13	1	BARNI
0.39206	1.67472	1014	15	1	PRULI
1.44566	2.6751	1100	11	1	BARNI
1.80707	3.51854	1540	1	1	BARNI
0	0	1569	12	1	BARNI
1.06086	2.02935	1499	3	1	BARNI
0	0	1577	3	1	BARNI
0	0.1525	1020	3	1	BARNI
0.66883	1.36085	1486	11	1	BARNI
1.41535	2.86472	1264	12	1	PRULI
1.44805	2.19198	1510	1	1	PRULI
2.52096	2.60304	1577	1	1	PRULI
0	0.97505	1263	3	1	BARNI
0	0	427	15	1	BARNI
0.25241	0.75446	1575	1	1	PRULI
0.75724	0.91633	1575	3	1	BARNI
0.70115	2.54537	567	12	1	PRULI
0	0	797	12	1	PRULI
1.2661	1.93269	1413	1	1	BARNI
0	0	765	1	1	PRULI
0.50419	0.74529	1577	1	1	PRULI
0.94431	1.3548	1263	12	1	PRULI
1.84448	2.68637	1401	15	1	BARNI
1.40977	4.56895	1551	15	1	PRULI
0.88345	0.79012	1575	1	1	PRULI
0.77496	0.93776	1539	1	1	PRULI
1.00838	0.90696	1577	11	1	BARNI
1.13344	2.92587	1403	1	1	PRULI
0.13813	2.87067	1439	1	1	PRULI
1.53892	2.43649	1550	11	1	BARNI
0.99388	0.95063	1400	11	1	BARNI
0.5376	0.8239	1479	12	1	PRULI
0.5568	3.11064	714	3	1	BARNI
0	0.18496	841	1	1	BARNI
0	0.22143	1405	12	1	PRULI
2.00516	4.167	1487	15	1	BARNI
0.47554	2.48095	1254	15	1	PRULI
1.26208	2.71333	1575	1	1	BARNI
0.27044	0.44387	1470	12	1	PRULI
0.63751	0.29933	1559	11	1	PRULI
0	0	963	1	1	PRULI
0	0	996	1	1
0	0	615	1	1	BARNI
1.06015	1.50948	750	1	1	PRULI
0	0	964	1	1
0	0.22017	1413	1	1	PRULI
1.40615	1.30046	1555	1	1	BARNI
0.39835	0.82264	998	3	1	BARNI
0.82686	2.57751	1202	3	1	BARNI
0	0	1316	1	1	BARNI
2.5984	6.31675	918	1	1	BARNI
0.25305	0.52259	1571	11	1	PRULI
0.38202	0.56192	1561	13	1	PRULI
0	0.28049	1063	11	1	PRULI
3.84112	7.42432	621	1	1	PRULI
0	0	992	11	1	PRULI
0.97559	3.43558	815	1	1	PRULI
1.49551	3.39721	1595	1	1	PRULI
1.7255	3.31578	1152	1	1	BARNI
2.0924	2.97714	1045	12	1	PRULI
2.18781	2.20126	636	12	1	BARNI
1.36461	2.24455	1311	12	1	PRULI
1.2561	2.12296	1266	13	1	BARNI
1.13156	4.46859	1054	12	1	PRULI
1.81087	3.47921	1427	1	1	PRULI
0.57784	1.13049	1376	11	1	BARNI
1.88033	6.04065	1480	1	1	BARNI
0	0.58611	1327	12	1	PRULI
0.20098	0.15728	989	1	1	BARNI
0.38572	0.20123	1546	3	1	BARNI
3.20002	8.10185	1056	1	1	BARNI
0.38622	1.12784	1544	1	1	BARNI
1.89829	4.96946	1466	15	1	PRULI
0.75199	0.90997	1586	11	1	BARNI
1.52255	3.16629	1175	1	1	BARNI
1.9584	3.1503	1015	12	1	PRULI
0.94476	1.03507	1052	15	1	BARNI
1.02595	1.63362	1550	12	1	PRULI
0.31677	1.11554	1255	13	1	BARNI
1.14313	0.98569	1565	1	1	BARNI
1.44137	5.11001	1517	3	1	BARNI
0	0	1575	11	1	BARNI
0.76807	0.71127	1294	3	1	BARNI
2.23067	3.45899	802	1	1	PRULI
1.09974	1.27301	1446	1	1	BARNI
0.63224	1.83616	1572	13	1	BARNI
1.75737	5.1402	1018	13	1	BARNI
0	1.07692	1300	1	1	PRULI
0	1.51708	1558	11	1	PRULI
1.91132	2.24359	416	1	1	PRULI
0.84287	2.40024	1415	1	1	PRULI
0.40733	1.86536	1464	11	1	PRULI
0	0	635	3	1	BARNI
0.89252	1.44405	1559	11	1	BARNI
0.73895	2.1739	807	1	1	PRULI
0	0	458	1	1	BARNI
0.56793	1.54631	1400	3	1	BARNI
1.17521	2.49625	1184	1	1	BARNI
0.4261	1.19954	933	1	1	BARNI
1.13804	2.03407	1572	12	1	PRULI
1.41088	2.19799	1268	15	1	BARNI
0	0	1394	3	1	BARNI
1.60305	2.22439	1488	1	1	BARNI
2.78567	8.02781	999	1	1	BARNI
1.13264	1.77271	702	3	1	BARNI
0	1.48656	343	11	1	BARNI
0.55875	2.29562	1423	1	1	PRULI
1.24626	0.60954	1276	12	1	BARNI
2.19471	9.05775	634	1	1	BARNI
0.27493	0.8905	1446	12	1	BARNI
1.82623	3.42018	1415	1	1	PRULI
0.7501	0.587	1590	11	1	BARNI
0	0	1104	12	1	PRULI
0.8891	2.34136	1565	13	1	BARNI
0.25241	2.12074	1575	1	1	PRULI
0.75104	0.44626	1588	11	1	BARNI
1.01031	2.6876	1574	1	1	BARNI
0.39715	0	1001	3	1	BARNI
1.0306	3.65731	1543	11	1	BARNI
2.26527	3.76295	1053	1	1	PRULI
1.06583	2.91927	746	13	1	PRULI
0.76649	0.59982	1556	1	1	PRULI
0	0	1201	1	1	PRULI
1.76534	4.38627	1126	1	1	PRULI
1.00902	1.10494	1576	1	1	PRULI
0.75724	0.7188	1575	1	1	BARNI
0.89038	0.91937	893	15	1	BARNI
3.33049	8.43244	1134	1	1	BARNI
0.79991	0.62597	1491	1	1	PRULI
1.75345	3.40274	1247	1	1	PRULI
1.36383	2.29393	1166	1	1	PRULI
1.38136	2.40823	1439	1	1	BARNI
0.54064	1.53959	1103	1	1	PRULI
0.64225	1.00521	619	1	1	PRULI
0	0.83892	1231	1	1	PRULI
0.75869	0.72017	1572	15	1	PRULI
0.84466	1.96467	1412	11	1	BARNI
0.51496	1.06347	386	1	1	BARNI
0.50515	0.71925	1574	1	1	PRULI
0.26415	0	1505	11	1	BARNI
0.78723	3.88036	1010	1	1	PRULI
1.0882	3.3827	1096	12	1	PRULI
2.56487	5.29677	310	3	1	BARNI
1.9726	3.54258	1310	1	1	BARNI
1.89432	3.97236	1574	1	1	PRULI
0.61924	1.124	1284	11	1	BARNI
0.2661	2.34851	747	1	1	PRULI
0.50515	1.304	1574	1	1	BARNI
1.07117	2.1023	1299	1	1	PRULI
0.5745	2.4727	1384	1	1	BARNI
0	0	437	1	1	PRULI
1.32225	2.20682	1353	1	1	BARNI
0	0	501	1	1	BARNI
0	0	1107	1	1	BARNI
1.78964	4.05702	1555	11	1	PRULI
3.5496	6.86396	1288	13	1	BARNI
0	0.66123	941	1	1	BARNI
1.21288	2.03307	1475	1	1	PRULI
0.18717	0.533	1062	3	1	BARNI
0.70338	4.42498	1413	3	1	BARNI
1.27218	3.05582	1250	1	1	BARNI
2.71138	6.24761	1173	1	1	BARNI
0.49694	0.21245	1200	1	1	BARNI
0.8857	0.49508	1571	3	1	BARNI
2.33399	4.43096	511	3	1	BARNI
0	0	918	15	1	BARNI
0	0.25542	1218	13	1	BARNI
0.66347	2.20954	1498	15	1	BARNI
0	0	1425	1	1	BARNI
2.22098	0.43451	358	13	1	BARNI
0	0.90702	1372	1	1	PRULI
0.4124	2.21131	1446	1	1	BARNI
0.6204	1.09509	1602	12	1	PRULI
3.83318	6.11846	726	1	1	BARNI
0.77145	2.3785	1546	12	1	PRULI
1.28659	3.01212	1545	1	1	PRULI
0.75628	2.11805	1577	1	1	BARNI
1.92366	4.29871	1550	1	1	PRULI
0	0	449	1	1	PRULI
0.39413	1.25376	1513	11	1	PRULI
0	0	593	1	1	PRULI
1.76039	2.74567	1355	1	1	BARNI
0.81577	0.77435	1462	1	1	PRULI
1.05944	2.93056	1501	12	1	PRULI
0.5938	0.92938	1339	11	1	BARNI
3.58517	5.79743	998	1	1	PRULI
1.64071	4.3018	1575	1	1	BARNI
5.08239	16.2775	352	15	1	PRULI
0	0.70817	1440	11	1	BARNI
0	0	1426	12	1	PRULI
2.67714	3.52446	1188	1	1	PRULI
0.4076	0.81221	1463	13	1	PRULI
1.88862	1.5293	842	13	1	BARNI
0	0	919	1	1	BARNI
0	0	1578	1	1
1.3203	1.97396	1355	3	1	BARNI
0.55216	0.93321	1440	11	1	BARNI
0	0	913	1	1	PRULI
0.67657	0	1469	3	1	BARNI
0.3188	0.24948	1247	1	1	PRULI
1.39395	3.41195	1426	12	1	PRULI
1.62135	1.75521	613	13	1	BARNI
0.5074	0.12685	1567	15	1	PRULI
3.97556	6.9535	1300	1	1	BARNI
0.41628	0.85968	955	12	1	PRULI
9.78598	16.0608	325	1	1	PRULI
1.11405	2.89912	1249	15	1	PRULI
1.58074	2.75757	1509	1	1	BARNI
0.38448	0.7522	1034	15	1	BARNI
1.31932	1.40847	1356	1	1	BARNI
0.52831	0.54551	1505	11	1	PRULI
1.36056	2.67366	1461	3	1	BARNI
0.7959	1.13324	999	15	1	BARNI
1.49457	2.09786	931	13	1	BARNI
0	0	732	15	1
1.89432	4.30453	1574	1	1	PRULI
1.37849	0.99187	1442	1	1	BARNI
1.09444	3.3783	1453	1	1	PRULI
1.02025	1.58573	1169	11	1	PRULI
0.5074	0.99269	1567	1	1	BARNI
1.2992	2.28758	612	12	1	PRULI
0	0	1579	3	1
1.51354	1.97406	1576	11	1	PRULI
0	2.99145	312	1	1	BARNI
0.63144	1.00752	1574	1	1	BARNI
1.85918	2.90985	1283	3	1	BARNI
0.14616	1.60131	1360	15	1	PRULI
2.2066	6.2157	1081	1	1	PRULI
1.14753	1.07266	1559	11	1	BARNI
0	0	1288	1	1	BARNI
0	0	1574	11	1	PRULI
0.75941	0.59429	1047	1	1	BARNI
0	0	521	1	1	PRULI
0.4261	1.33381	933	15	1	BARNI
0.62824	0	1582	3	1	BARNI
0	0	526	1	1	PRULI
0.32321	0.66747	1230	15	1	BARNI
1.13228	2.22887	1580	3	1	BARNI
0	0	1064	3	1	BARNI
1.01677	3.69111	391	3	1	PRULI
1.00902	1.79586	1576	1	1	PRULI
1.24887	1.837	955	12	1	PRULI
2.73547	4.36065	1090	1	1	BARNI
0.77647	2.24492	1280	1	1	BARNI
1.82365	5.11956	1526	1	1	PRULI
0	1.15466	1568	11	1	PRULI
0.79131	1.97129	1256	1	1	PRULI
0.25402	0	1565	1	1	BARNI
1.53694	3.22684	1552	11	1	PRULI
0.75081	1.50971	1059	1	1	BARNI
1.30861	3.33392	1519	1	1	PRULI
1.00902	2.22631	1576	15	1	PRULI
0.48899	0.574	1626	1	1	BARNI
0	0	451	13	1	PRULI
0.74518	1.74945	1067	1	1	BARNI
1.63435	2.4292	973	1	1	PRULI
0.61588	1.92788	1291	1	1	BARNI
0.25848	0.80913	1538	1	1	PRULI
0.79991	1.80259	1491	11	1	PRULI
0.69992	2.26702	568	11	1	BARNI
0.78755	0.80806	1262	1	1	PRULI
0	0	1436	13	1	BARNI
0.74518	1.02051	1067	1	1	BARNI
2.14554	5.38	1575	1	1	BARNI
0.61445	0	1294	3	1	BARNI
0.63104	1.11386	1575	1	1	PRULI
1.35223	1.92536	588	3	1	PRULI
0	0	930	1	1	BARNI
1.76691	3.79153	1575	1	1	PRULI
1.7591	1.60603	678	1	1	BARNI
1.65994	3.57226	479	1	1	PRULI
0.1258	0.68917	1580	15	1	PRULI
0.77095	1.23458	1547	11	1	BARNI
2.85451	4.89643	766	1	1	PRULI
1.4527	0	821	1	1	BARNI
0	0	945	1	1	PRULI
2.08612	4.77124	1334	1	1	PRULI
0.53184	1.66481	1495	1	1	PRULI
1.26151	1.86083	1103	1	1	PRULI
1.33051	2.63194	1494	12	1	BARNI
0.39729	1.30983	1501	13	1	BARNI
2.50429	4.75652	1270	1	1	BARNI
0.63064	1.07752	1576	1	1	PRULI
1.47653	2.20664	1077	1	1	BARNI
1.26288	3.31625	1574	1	1	PRULI
1.09319	3.99226	1091	1	1	BARNI
0.94768	1.48325	839	1	1	PRULI
1.0752	1.77924	1479	1	1	PRULI
0.96293	0.6459	1445	1	1	BARNI
0	0.11304	1376	3	1	BARNI
1.13218	4.65152	1229	11	1	BARNI
1.00775	1.56084	1578	1	1	PRULI
1.29779	1.35413	919	1	1	PRULI
0	0	1251	11	1	PRULI
1.23294	2.09649	1451	1	1	PRULI
0.63997	0.92097	1553	1	1	PRULI
0.8197	1.35124	1455	3	1	BARNI
1.51739	4.15606	1572	1	1	PRULI
1.04345	2.27391	1524	15	1	BARNI
2.65037	4.6612	1575	3	1	BARNI
2.02318	4.27707	1572	1	1	PRULI
1.12213	1.91658	1240	1	1	BARNI
3.66257	5.73237	597	1	1	BARNI
0.59812	2.42706	997	1	1	BARNI
2.57651	4.13621	1543	1	1	PRULI
0.45452	0.50719	1312	1	1	PRULI
2.89911	2.98661	1577	1	1	PRULI
1.12942	1.1048	704	1	1	BARNI
0.2755	3.14719	1443	3	1	PRULI
0.76257	1.02224	1564	1	1	BARNI
0	0	634	15	1	PRULI
0.27285	1.17441	1457	11	1	PRULI
0.77647	1.10558	1024	12	1	PRULI
2.68192	3.31279	1260	1	1	PRULI
2.96491	5.3298	1542	1	1	PRULI
0	0.22609	1376	13	1	BARNI
1.38741	3.88783	1576	1	1	BARNI
1.89192	4.32649	1576	11	1	BARNI
1.49645	2.20117	797	13	1	BARNI
1.64384	2.40239	1572	1	1	PRULI
0.64329	1.32848	618	15	1	PRULI
2.8617	5.71828	903	1	1	BARNI
1.66923	2.51582	1429	11	1	PRULI
2.38533	7.10378	500	1	1	PRULI
0.78258	4.51097	1524	15	1	PRULI
1.54391	2.00529	515	1	1	PRULI
1.66152	3.2145	1316	1	1	PRULI
1.9914	2.99089	1098	3	1	BARNI
1.27015	2.9819	626	1	1	PRULI
2.82501	3.61757	774	1	1	PRULI
0	0	736	3	1	PRULI
0.45279	4.11432	1317	15	1	BARNI
1.45479	4.93339	1503	1	1	PRULI
1.64733	4.22156	1086	12	1	PRULI
1.00902	3.04336	1576	1	1	BARNI
0.27742	0	1433	1	1	PRULI
1.24626	4.70028	638	1	1	PRULI
0	0	1581	1	1	PRULI
0.19622	0.30711	1013	11	1	BARNI
0.26753	1.28525	1486	11	1	BARNI
0.26189	1.56558	1518	3	1	BARNI
0.92454	0.79052	1290	1	1	PRULI
0.27957	2.5981	1422	1	1	BARNI
1.00902	2.00148	1576	1	1	BARNI
0.37862	0.52126	1575	13	1	PRULI
0.23579	0.67147	843	11	1	BARNI
1.76378	6.07705	1127	1	1	PRULI
0.92026	4.8011	648	1	1	PRULI
1.88952	3.20927	1578	1	1	PRULI
2.21274	6.5737	1078	1	1	PRULI
2.26958	3.32609	1051	1	1	BARNI
0.9744	0.38126	816	15	1	BARNI
0	0	504	1	1	PRULI
1.1632	1.60143	1538	11	1	BARNI
4.7141	8.67055	759	1	1	PRULI
2.1469	2.79465	1574	1	1	BARNI
0	1.9943	546	1	1	PRULI
0.75869	1.47607	1572	3	1	BARNI
1.30109	4.18586	1375	1	1	BARNI
0.79299	2.46506	1504	1	1	PRULI
0.29103	0.60102	1366	3	1	BARNI
0	0	895	1	1	BARNI
0.41936	0.13978	1422	1	1	PRULI
1.48342	2.08886	1206	1	1	PRULI
0.43831	0.7956	907	13	1	BARNI
0	0	729	15	1	PRULI
1.35486	2.35616	1027	1	1	PRULI
0.37886	0.59296	1574	1	1	PRULI
0.2099	0	947	1	1	BARNI
1.10126	2.58541	722	1	1	PRULI
0	0.40693	1253	1	1	BARNI
0.50515	1.41105	1574	1	1	BARNI
2.66051	2.40978	1569	1	1	PRULI
0.95642	1.40684	1247	12	1	BARNI
2.01726	2.13184	1281	12	1	PRULI
1.32342	2.336	1502	3	1	BARNI
0	0	914	3	1
0.5163	1.0017	1540	11	1	PRULI
1.24392	1.80629	799	1	1	PRULI
0	0.148	1051	1	1	BARNI
0	0	1247	3	1	BARNI
0	0.67134	1519	11	1	BARNI
0	0.74786	832	1	1	BARNI
0	0	1575	1	1
0.50259	1.36842	1582	3	1	PRULI
0.38597	1.51025	1030	1	1	BARNI
0	0.25882	601	12	1	PRULI
0.40788	0	1462	15	1	PRULI
1.1424	2.38399	1566	1	1	BARNI
0.51798	0.5996	1535	11	1	BARNI
1.51005	0.88927	1448	11	1	BARNI
0.71438	0.17859	1113	11	1	PRULI
1.6704	3.03198	1428	1	1	PRULI
1.13443	1.30152	1577	1	1	PRULI
5.3603	11.3803	445	3	1	BARNI
0.50355	1.57624	1579	3	1	BARNI
1.46454	3.53673	1493	1	1	PRULI
0.20534	1.00884	968	3	1	BARNI
1.63862	3.35655	1577	1	1	PRULI
0.35783	0.45894	1111	12	1	PRULI
1.42663	0.74428	418	1	1	BARNI
0.69844	1.34216	1423	1	1	PRULI
1.00902	2.26195	1576	1	1	BARNI
0	0	1517	11	1	BARNI
1.38618	3.05846	1434	1	1	PRULI
0.25451	0.39834	1562	1	1	PRULI
0.25781	0.33066	1542	3	1	BARNI
0.42323	0.73294	1409	3	1	BARNI
2.0614	1.36354	675	3	1	PRULI
2.51795	4.87747	1421	11	1	BARNI
2.27175	4.85873	1575	1	1	PRULI
0.50451	2.09197	1576	3	1	BARNI
1.58705	2.88068	501	1	1	BARNI
1.5326	3.72137	1297	1	1	PRULI
0.35815	0.7007	1110	3	1	PRULI
1.15494	1.40592	1549	12	1	BARNI
0.56753	0.99928	1401	1	1	BARNI
0.6528	1.09268	1218	3	1	BARNI
0	0	1205	11	1	PRULI
1.01417	0.722	1568	12	1	PRULI
0.88345	0	450	1	1	BARNI
1.03376	0.46227	1346	3	1	BARNI
0.3248	1.59568	612	1	1	PRULI
1.88952	3.38181	1578	3	1	BARNI
0.42263	0.51141	1411	15	1	PRULI
0.5322	1.45768	747	12	1	PRULI
2.41116	0.45684	1362	5	2	PRULI
1.87416	1.45768	1494	5	2	BARNI
2.36386	4.39147	1594	5	2	BARNI
0	0	1049	5	2
0.80803	0	492	5	2	BARNI
1.76151	0.14885	1045	5	2	BARNI
0	0	568	5	2	BARNI
1.0564	0.85942	1448	5	2	PRULI
2.34919	4.66667	1100	5	2	PRULI
1.85952	2.86885	976	5	2	BARNI
1.59715	1.70539	1277	5	2	BARNI
1.19506	3.03366	1497	5	2	BARNI
0.31457	0.94371	989	5	2	BARNI
0	0	1300	5	2	BARNI
0	0	932	5	2	BARNI
1.14487	2.12783	1389	5	2	PRULI
2.57382	8.05666	1004	5	2	BARNI
0.56411	1.26927	1103	5	2	BARNI
1.09294	2.77969	1455	5	2	PRULI
0.7007	2.91959	1332	5	2	BARNI
1.7616	1.64718	1511	5	2	BARNI
1.44528	1.69197	1471	5	2	BARNI
2.94053	1.93638	964	5	2	BARNI
1.62901	1.8326	1443	5	2	BARNI
0	0	1184	5	2	PRULI
1.28037	2.50492	1242	5	2	PRULI
0	2.99145	312	5	2	BARNI
0	0	373	5	2
1.65479	1.32605	1525	5	2	BARNI
0.80913	1.68853	1474	5	2	PRULI
0	0	701	5	2	BARNI
3.08366	7.05383	838	5	2	BARNI
1.09822	2.14856	1448	5	2	PRULI
1.92242	2.70793	517	5	2	PRULI
0	0	807	5	2	BARNI
0	0	772	5	2	BARNI
0	0	355	5	2	BARNI
1.00248	1.68108	1388	5	2	PRULI
1.85553	1.13394	1509	5	2	BARNI
3.16078	2.74833	566	5	2	BARNI
0.94425	2.07269	1501	5	2	BARNI
0.54835	0	725	5	2	BARNI
1.06726	2.56361	1490	5	2	BARNI
2.56681	5.10018	1037	5	2	BARNI
2.65543	8.85645	524	5	2	BARNI
2.70569	4.59548	1102	5	2	BARNI
2.3308	3.54155	571	5	2	PRULI
0.49355	1.35182	1611	5	2	BARNI
0	0	1259	5	2
1.569	1.37761	1355	5	2	PRULI
0	0	853	5	2
2.15102	3.29509	1133	5	2	BARNI
2.09975	2.45558	1457	5	2	PRULI
1.82418	3.26015	1336	5	2	BARNI
0	0.4004	1554	5	2	PRULI
0.95681	3.93101	831	5	2	PRULI
0.97371	3.15683	1429	5	2	PRULI
1.19118	1.66367	1335	5	2	BARNI
2.01568	5.76132	999	5	2	PRULI
0.3884	0.1942	1602	5	2	BARNI
0	0	925	5	2
3.54906	4.59869	1556	5	2	BARNI
0	0	380	5	2	BARNI
1.01095	2.37338	1573	5	2	BARNI
1.89312	5.79125	1155	5	2	BARNI
1.99027	3.69907	1598	5	2	PRULI
0.7558	2.95733	526	5	2	PRULI
1.89047	3.53535	1408	5	2	PRULI
0.7424	1.74292	1071	5	2	BARNI
0.97799	2.58303	1626	5	2	BARNI
0.66435	1.11473	1535	5	2	BARNI
1.70823	3.09616	1457	5	2	BARNI
1.86431	3.12817	1094	5	2	PRULI
2.2848	4.56932	783	5	2	PRULI
1.5097	2.46132	1580	5	2	PRULI
0	1.82292	512	5	2	BARNI
2.13455	1.9959	1247	5	2	BARNI
0	0	1520	5	2
0	0	1501	5	2
3.27805	6.70498	812	5	2	BARNI
0	0	1478	5	2	BARNI
4.96005	7.48518	1143	5	2	PRULI
0.33634	0.52641	591	5	2	BARNI
0	0	313	5	2	PRULI
0	0	1120	5	2
0.79141	2.27088	1507	5	2	BARNI
0	1.64175	379	5	2	PRULI
0.26398	2.27239	1506	5	2	BARNI
1.87625	2.31309	1345	5	2	BARNI
1.87107	3.08031	1515	5	2	BARNI
1.05459	2.49768	1557	5	2	BARNI
1.00538	1.57354	1384	5	2	PRULI
0.65622	1.4014	1554	5	2	BARNI
1.90887	2.09502	1485	5	2	PRULI
0.27588	1.18745	1441	5	2	BARNI
1.75609	3.31631	1501	5	2	BARNI
0	0	1589	5	2
1.23849	2.90758	321	5	2	PRULI
0	0	1526	5	2
0	0.19917	781	5	2	BARNI
0.81023	0.73973	1472	5	2	PRULI
2.912	3.47444	1567	5	2	PRULI
1.12796	3.09371	1609	5	2	BARNI
0	2.67431	349	5	2	BARNI
1.7475	4.10256	1365	5	2	PRULI
0	2.9106	481	5	2	PRULI
2.77364	10.8527	430	5	2	PRULI
0.25698	0.40221	1547	5	2	BARNI
2.17963	4.11938	1586	5	2	PRULI
2.93533	5.30303	792	5	2	PRULI
1.89065	1.74782	1513	5	2	BARNI
1.46089	2.85132	1473	5	2	BARNI
0.88019	2.74567	1355	5	2	BARNI
1.17845	2.3569	528	5	2	BARNI
0	0	1143	5	2
1.64843	1.52719	1426	5	2	BARNI
1.89183	3.97145	1471	5	2	BARNI
0.84766	3.09563	1407	5	2	BARNI
2.41355	5.06505	1597	5	2	BARNI
1.09721	2.65542	1087	5	2	BARNI
1.58389	1.23949	753	5	2	BARNI
0.69341	0.36175	860	5	2	PRULI
1.33179	1.54321	1512	5	2	BARNI
2.35979	5.64867	1432	5	2	BARNI
2.13998	3.1746	1470	5	2	BARNI
1.31346	2.92909	1487	5	2	BARNI
0.50644	1.18896	1570	5	2	BARNI
1.00966	3.65432	1575	5	2	PRULI
0.50291	1.88857	1581	5	2	BARNI
0	0.74786	416	5	2	BARNI
1.72844	3.42222	1000	5	2	BARNI
0	0	1154	5	2
2.54626	3.01013	1602	5	2	BARNI
1.43695	0.98915	830	8	3	BARNI
2.56304	3.99292	698	9	3	PRULI
0	0	1283	19	3	BARNI
1.73985	3.15804	457	9	3	PRULI
2.73179	4.80306	1237	16	3	PRULI
0.83943	0.78828	1184	10	3	PRULI
0.68544	0.64367	1450	9	3	BARNI
1.66923	2.50369	1429	10	3	BARNI
0.26717	1.07445	1488	19	3	PRULI
0.45108	1.71272	1322	10	3	BARNI
1.74214	4.26419	1141	8	3	PRULI
0.26627	0	1493	10	3	BARNI
1.40344	2.18824	1558	9	3	BARNI
0	0	639	16	3	BARNI
1.49918	1.1544	1078	9	3	PRULI
0.6884	3.49048	1155	16	3	PRULI
0.82737	1.29495	961	10	3	BARNI
0.58464	1.37255	1020	2	3	BARNI
0.64748	2.06198	1228	10	3	PRULI
0.4612	1.07274	1293	16	3	BARNI
2.49095	3.11891	798	9	3	BARNI
0.60144	0	1322	10	3	BARNI
0.47975	2.40212	1243	19	3	BARNI
0.94319	2.26559	843	16	3	PRULI
2.39542	3.2634	1573	4	3	BARNI
1.12542	1.64217	1413	16	3	BARNI
1.7136	4.53707	580	16	3	BARNI
0.92948	1.66258	1497	10	3	BARNI
1.07199	3.1159	1298	9	3	BARNI
1.1515	3.29785	1381	8	3	BARNI
0.47554	2.97714	836	2	3	PRULI
0	0.15325	1015	19	3	BARNI
3.2581	6.51604	1313	9	3	PRULI
0	0	1476	19	3	PRULI
1.24756	2.05203	1434	8	3	PRULI
0	0	756	19	3	BARNI
0	1.28629	1122	10	3	PRULI
0.58636	0.11471	1356	16	3	PRULI
0.39479	1.47611	1007	10	3	BARNI
1.83568	2.86452	1516	9	3	PRULI
0.27081	0.1354	1468	19	3	PRULI
0	0.06595	1507	10	3	BARNI
3.96366	6.04852	1003	9	3	BARNI
0.39168	1.22605	1015	9	3	PRULI
0	0	1513	8	3	BARNI
0.65286	0.99587	1562	4	3	BARNI
0.43944	0.68779	1357	16	3	BARNI
1.4616	2.24138	1496	9	3	PRULI
1.57899	2.86035	1133	19	3	PRULI
0.76218	2.73377	1304	16	3	PRULI
0.29404	0.64879	1352	8	3	PRULI
0.87622	0.517	1588	16	3	PRULI
0.72348	0.84925	1099	9	3	PRULI
0.60235	2.03611	660	2	3	BARNI
0.4872	2.27701	1224	19	3	BARNI
0	0	804	16	3	PRULI
0	0	958	2	3	BARNI
1.80473	3.0544	1542	4	3	PRULI
2.866	6.01648	971	16	3	PRULI
1.00378	1.10167	1412	9	3	BARNI
1.0967	2.14559	1450	2	3	BARNI
1.71607	1.48593	1390	19	3	BARNI
1.01159	1.44034	1572	19	3	BARNI
5.71489	4.63357	1175	2	3	PRULI
4.56211	9.94536	610	9	3	PRULI
2.54745	4.35601	1357	4	3	BARNI
1.05396	2.52021	943	10	3	BARNI
0.77748	2.33232	1534	2	3	PRULI
0	0.94086	992	8	3	PRULI
4.18268	5.51742	874	9	3	PRULI
1.45625	2.47867	1365	2	3	PRULI
1.48786	1.66243	1336	2	3	BARNI
0.81801	1.20325	1458	8	3	PRULI
0.26293	0.61728	1512	2	3	PRULI
1.40615	3.82083	1555	4	3	PRULI
0.54948	0.86001	1447	4	3	BARNI
0.80858	1.57315	1475	2	3	BARNI
2.57199	2.01273	1082	9	3	BARNI
1.52126	2.40852	1568	16	3	BARNI
1.61084	4.81474	1234	2	3	PRULI
1.31878	1.05034	1481	9	3	BARNI
1.60791	4.404	989	9	3	PRULI
0.53149	0	374	16	3	BARNI
1.57917	1.95239	1007	2	3	BARNI
0	0.44764	695	16	3	PRULI
1.77029	3.08683	1572	16	3	BARNI
0	0	902	8	3	PRULI
1.99176	2.83595	998	19	3	PRULI
2.41308	5.49469	659	16	3	BARNI
3.2808	5.52082	1030	8	3	BARNI
0	0	1564	16	3	BARNI
0.12661	0	1570	9	3	BARNI
0	4.10256	455	10	3	BARNI
0.93873	0.55096	847	9	3	PRULI
0.69942	2.18938	1421	2	3	BARNI
3.20609	2.5961	496	9	3	PRULI
0.62992	0.9679	1125	4	3	BARNI
3.31935	4.02405	1557	2	3	PRULI
0.75821	1.31306	1573	16	3	BARNI
1.12225	2.77495	1417	16	3	PRULI
0	0	693	10	3	BARNI
1.25017	3.43024	1431	10	3	BARNI
1.60011	0.92409	1010	4	3	BARNI
1.89072	3.39217	1577	19	3	PRULI
1.51546	3.54959	1574	9	3	BARNI
0.13	1.55432	1529	16	3	BARNI
0	2.7986	667	8	3	BARNI
0.88683	1.04653	1569	19	3	BARNI
1.80543	3.28883	1101	2	3	BARNI
1.24626	3.56923	1276	8	3	BARNI
0.82026	1.34327	1454	19	3	BARNI
0.52586	0.41152	1512	16	3	PRULI
0	0.91417	1470	10	3	BARNI
2.46998	2.77247	1571	4	3	BARNI
1.01482	2.88988	1567	19	3	PRULI
1.14022	1.60559	1569	19	3	BARNI
1.28293	0	485	4	3	BARNI
2.16848	4.84737	1100	4	3	PRULI
0.33464	1.57127	1188	8	3	BARNI
0.99141	1.19969	1203	8	3	BARNI
0	0	313	9	3	BARNI
1.25908	3.20225	1263	9	3	BARNI
1.63828	3.55533	1456	4	3	PRULI
0.76111	1.51663	1567	16	3	BARNI
1.86041	2.55716	1389	16	3	PRULI
1.85774	2.28453	749	9	3	BARNI
1.54091	2.43964	1548	16	3	PRULI
0.91884	2.54999	1298	8	3	BARNI
2.36453	4.93436	1261	9	3	BARNI
1.45093	2.26229	1507	8	3	PRULI
0	0	1265	8	3	PRULI
1.49009	3.18083	1334	2	3	BARNI
1.81809	1.55454	656	19	3	BARNI
0	0	1393	8	3	PRULI
1.34439	1.43618	1035	19	3	BARNI
3.71752	6.6028	909	16	3	PRULI
1.31641	2.62313	1359	8	3	BARNI
1.20471	2.32698	1155	8	3	BARNI
0	0	1521	16	3	BARNI
0	2.24801	321	19	3	BARNI
1.38653	2.7181	1577	2	3	BARNI
1.22116	3.20611	1465	19	3	BARNI
0	0	1310	4	3	PRULI
0	0	1229	10	3	BARNI
3.25865	11.0506	305	19	3	PRULI
0	0	897	9	3	PRULI
0	0.51508	1208	9	3	BARNI
6.43525	13.709	556	9	3	BARNI
0	0.52628	1560	19	3	PRULI
1.39538	2.01298	1567	4	3	PRULI
1.53102	2.75125	1558	16	3	BARNI
0	0	1302	8	3	PRULI
0.45591	0	436	2	3	BARNI
1.26852	2.33837	1567	16	3	BARNI
2.27036	4.82343	1161	9	3	PRULI
1.02404	2.12959	1747	16	3	PRULI
0	1.81936	513	16	3	PRULI
0	0	436	10	3	BARNI
0.89712	1.83315	1551	2	3	PRULI
1.26048	3.83055	1577	16	3	BARNI
2.13283	2.54116	1714	4	3	BARNI
1.38829	3.84642	1575	2	3	PRULI
0.99888	2.5014	995	2	3	PRULI
0	0	1230	9	3	BARNI
0.98894	4.80473	804	16	3	PRULI
0	0	1065	10	3	BARNI
0.29232	2.42422	1360	9	3	PRULI
0	0.59561	1567	4	3	PRULI
0.7616	2.83099	1044	8	3	BARNI
0.24631	2.20869	1614	16	3	BARNI
2.02245	1.34718	1376	16	3	BARNI
0.50515	1.58125	1574	16	3	BARNI
1.24333	3.28382	1279	16	3	PRULI
0	1.16481	1469	4	3	BARNI
0.44009	1.17991	1355	2	3	PRULI
1.48674	1.96821	1337	8	3	BARNI
0	0	1295	9	3	PRULI
5.0112	7.83692	1052	9	3	PRULI
1.19267	0.31111	1000	19	3	BARNI
0.25145	0.19678	1581	10	3	PRULI
2.69312	5.01792	1550	9	3	BARNI
4.07135	6.95529	830	16	3	PRULI
1.01095	4.3512	1573	9	3	BARNI
1.20618	1.13269	824	8	3	PRULI
3.15187	5.42636	946	9	3	BARNI
1.2661	2.38756	628	16	3	PRULI
0.98894	1.53708	1206	19	3	PRULI
1.06441	0.96601	1494	9	3	BARNI
0.79141	2.37411	1507	9	3	BARNI
1.26772	2.67857	1568	9	3	PRULI
0	0	893	8	3	BARNI
2.17839	3.7725	1095	9	3	PRULI
1.27422	1.9334	1560	19	3	PRULI
0	0.78563	792	10	3	PRULI
1.64384	3.66129	1572	9	3	BARNI
0	0	471	4	3	PRULI
0.34781	0.54437	1143	9	3	PRULI
1.81624	2.67157	985	9	3	BARNI
0	0	313	16	3	PRULI
1.77254	3.39625	1570	9	3	BARNI
0.90148	4.2328	882	4	3	BARNI
1.60466	2.39814	991	19	3	PRULI
2.13893	3.63287	1394	9	3	PRULI
0.4432	1.73418	897	9	3	BARNI
0	0	745	16	3	BARNI
1.80667	3.27172	1569	4	3	BARNI
0	0.19803	1571	9	3	PRULI
1.8923	2.49221	749	4	3	BARNI
2.03453	5.19994	1406	2	3	PRULI
1.79657	4.53859	1549	16	3	PRULI
1.15905	2.49433	686	9	3	PRULI
1.58231	3.43532	1005	16	3	PRULI
4.05478	7.42213	503	9	3	BARNI
2.07369	3.20699	671	16	3	PRULI
0.99888	1.78594	1592	16	3	BARNI
0	0	404	19	3	BARNI
0	0	776	16	3	BARNI
0.5855	1.29185	1358	10	3	BARNI
0.94363	1.13922	1502	4	3	BARNI
0.70739	1.69919	1124	9	3	PRULI
2.71119	3.95392	1495	4	3	BARNI
2.05322	3.6794	1549	16	3	PRULI
0.53905	1.371	1475	9	3	BARNI
2.89296	3.18001	1174	9	3	PRULI
0.72282	0.88777	1100	16	3	BARNI
1.14679	2.99145	520	9	3	PRULI
0	0	1551	16	3	PRULI
0	0	1156	8	3	BARNI
1.01491	2.14632	1371	8	3	PRULI
0	0	1126	8	3	BARNI
0	0	786	8	3	PRULI
0.52551	0.41125	1513	9	3	BARNI
3.04252	0.79365	392	19	3	PRULI
0	0	927	8	3	BARNI
5.90596	6.82689	638	9	3	PRULI
0	0	1105	16	3	PRULI
1.5161	2.24105	1180	16	3	PRULI
0.25305	0.52259	1571	16	3	PRULI
3.03015	0	656	8	3	BARNI
1.41984	2.5	1120	9	3	BARNI
0.45383	0.22691	876	19	3	BARNI
1.50248	2.72718	1323	8	3	BARNI
0.33719	0	1179	8	3	PRULI
1.7748	2.77778	1568	9	3	BARNI
1.98787	2.42582	1539	9	3	BARNI
0	0.12882	1543	8	3	BARNI
0	0	1269	19	3
0.77195	2.51708	1545	9	3	PRULI
0.51731	0.70845	1537	9	3	BARNI
1.89463	2.71821	1259	9	3	PRULI
1.40728	1.4531	565	16	3	PRULI
3.07635	5.23125	1576	4	3	BARNI
1.7475	3.07692	910	9	3	PRULI
0.36742	2.95523	1082	9	3	PRULI
0.28235	0.73346	1408	2	3	PRULI
0	0.86505	1014	19	3	BARNI
1.63678	3.68847	1093	9	3	BARNI
0.35026	0.54821	1135	9	3	PRULI
0	0	1172	4	3	PRULI
0	0	1585	16	3	PRULI
0	0.58424	1065	9	3	PRULI
0.87954	2.0649	452	9	3	PRULI
1.9227	3.9995	1344	9	3	BARNI
1.60305	3.67055	744	9	3	PRULI
0.95108	7.19475	627	9	3	PRULI
0.28396	0.1821	1400	8	3	BARNI
2.88362	6.71551	1034	9	3	BARNI
2.48783	4.28313	799	9	3	PRULI
0.63345	2.83935	1569	4	3	PRULI
0	0	1526	9	3	PRULI
0.58065	2.2047	1027	8	3	PRULI
0.52796	1.23949	753	9	3	BARNI
0.27957	2.62541	1422	9	3	BARNI
0.34331	2.49261	1158	19	3	PRULI
0.75772	2.27305	1574	9	3	BARNI
1.15905	3.62812	343	2	3	PRULI
1.01331	1.32163	1177	2	3	PRULI
0	0.27802	1119	9	3	PRULI
0.78775	0.61646	1514	19	3	PRULI
0.80206	0.4475	1487	2	3	PRULI
1.00775	3.40642	789	8	3	BARNI
4.55043	4.34513	1432	9	3	PRULI
1.62047	3.60085	1104	19	3	PRULI
2.21521	3.1942	1346	8	3	BARNI
3.15226	6.55809	1072	9	3	PRULI
1.44356	3.72791	1377	9	3	PRULI
0.40076	0.20038	992	8	3	BARNI
0.51597	0.50472	1541	16	3	PRULI
1.6271	2.11335	1466	9	3	PRULI
0.40076	0.47043	992	16	3	PRULI
0.91955	0.23986	1297	8	3	BARNI
1.5145	3.03296	1050	19	3	PRULI
0	0.12708	1224	8	3	BARNI
0.76394	1.34845	1301	4	3	PRULI
0	0.15889	979	9	3	PRULI
1.49867	3.4029	1459	16	3	BARNI
0	0.77583	802	19	3	PRULI
0.346	1.7976	1149	2	3	PRULI
0	0	1426	19	3	BARNI
3.40379	4.34513	1074	9	3	PRULI
1.61608	1.80516	1599	2	3	PRULI
1.88118	1.50397	951	19	3	BARNI
2.12287	2.40383	1030	8	3	BARNI
2.3664	3.97465	1260	9	3	BARNI
0.45023	1.40934	883	8	3	BARNI
0	0	328	10	3	PRULI
1.70292	2.93116	1284	16	3	BARNI
1.87662	2.48527	1377	2	3	BARNI
0.40928	1.27229	1457	8	3	BARNI
0	0	999	2	3	BARNI
3.12626	8.35882	763	9	3	PRULI
0	0	1175	19	3	BARNI
0	0.50505	1232	9	3	BARNI
1.60845	2.31932	1483	19	3	BARNI
0.77799	3.0357	1533	16	3	PRULI
1.05034	1.66391	1514	2	3	PRULI
0	0	728	19	3	PRULI
0.79511	1.01978	500	19	3	PRULI
0	0	1360	9	3	PRULI
0	0	1570	9	3	PRULI
1.4794	2.76567	1478	2	3	PRULI
0.89944	0.58655	1326	2	3	BARNI
1.27585	3.39467	1558	9	3	BARNI
0	0.19815	785	2	3	BARNI
0.75437	1.43215	1581	19	3	BARNI
0	0	1208	16	3	PRULI
0.62182	1.29765	959	16	3	PRULI
0.5207	0.61122	1527	2	3	PRULI
1.02639	2.1419	581	16	3	BARNI
3.21543	5.22349	1489	2	3	PRULI
0	1.04129	1386	2	3	PRULI
0.50451	0.59221	1576	9	3	PRULI
1.01159	2.5728	1572	4	3	PRULI
1.91824	3.18992	829	9	3	BARNI
0	0	381	2	3	BARNI
1.80981	4.2194	1318	16	3	PRULI
0	2.52423	493	2	3	BARNI
0	0	568	8	3	PRULI
1.28576	3.89061	1546	19	3	PRULI
0	0	991	9	3	BARNI
3.01178	7.61633	990	16	3	PRULI
0	0	1209	8	3	PRULI
1.09319	2.82788	1091	2	3	PRULI
1.19746	1.24202	1162	2	3	PRULI
2.0733	3.67032	1534	4	3	PRULI
0.83403	2.1756	1430	2	3	PRULI
0	0	658	2	3	PRULI
0.41211	1.71109	1447	8	3	PRULI
2.16705	3.0577	1009	2	3	PRULI
2.78567	4.02258	999	16	3	PRULI
1.29328	3.29487	1537	9	3	PRULI
2.28043	6.4829	1569	9	3	BARNI
0	0	952	2	3	BARNI
0	0	1071	9	3	BARNI
0	0	1298	8	3	PRULI
1.48712	4.09476	802	19	3	PRULI
0	0	324	2	3	BARNI
0.52138	0.74236	1525	10	3	BARNI
3.28558	1.71411	363	9	3	PRULI
0	0	959	16	3	BARNI
1.1605	2.85423	1199	9	3	BARNI
1.008	2.2087	986	9	3	BARNI
0	0	1122	9	3	PRULI
0	0	387	9	3	PRULI
0.36506	0.71421	1089	16	3	BARNI
1.80473	2.60607	1542	16	3	PRULI
1.31467	2.39484	1512	2	3	PRULI
0.52104	2.85423	763	2	3	PRULI
0	0	808	4	3	PRULI
2.07637	3.22273	1436	2	3	PRULI
2.80936	2.94785	686	4	3	BARNI
0.63385	1.38889	1568	9	3	BARNI
2.12824	3.94782	1401	2	3	PRULI
3.132	8.16993	952	9	3	BARNI
0.50579	0.62121	1572	9	3	BARNI
1.382	2.62366	863	19	3	BARNI
1.65037	2.85809	1084	2	3	PRULI
0.79405	3.09835	1502	2	3	PRULI
0	0	1575	8	3	PRULI
2.08144	4.38889	1528	2	3	PRULI
0.38398	1.19364	1553	19	3	BARNI
0	0	1573	19	3	PRULI
1.19826	1.90437	1493	16	3	BARNI
1.26288	2.75074	1574	19	3	BARNI
0.26539	0.62305	1498	10	3	PRULI
0	0	1114	19	3	BARNI
0	0.40195	774	9	3	BARNI
0.7967	1.85744	998	4	3	PRULI
1.26208	2.17284	1575	9	3	BARNI
0.88674	3.69133	1345	2	3	BARNI
1.05328	1.87793	1491	9	3	BARNI
0	0	689	10	3	PRULI
4.93836	4.6176	539	9	3	BARNI
2.21029	3.38164	1564	4	3	BARNI
0	0	1560	4	3	BARNI
0.51563	0.33066	1542	4	3	PRULI
0.692	1.25607	1149	19	3	BARNI
0.75628	0.9864	1577	10	3	BARNI
0.1306	0.61322	1522	16	3	BARNI
1.40083	2.5518	1419	8	3	BARNI
0.64747	0.59259	1575	4	3	BARNI
0.25582	0	1554	4	3	PRULI
1.2355	3.00798	1448	9	3	BARNI
0	0	853	16	3	BARNI
1.7801	5.57214	335	9	3	PRULI
0.75917	1.83733	1571	19	3	BARNI
0.92538	1.41157	1102	9	3	BARNI
0.25566	0.3279	1555	4	3	PRULI
2.34861	5.66697	931	4	3	PRULI
0.63507	1.24246	1252	9	3	BARNI
1.13659	3.11859	1574	16	3	BARNI
1.48026	3.73262	940	9	3	PRULI
0	0.42931	1087	19	3	BARNI
0	0	821	19	3	PRULI
1.66824	1.60677	1549	8	3	BARNI
1.76083	1.72671	1016	9	3	PRULI
2.83968	4.22222	700	9	3	PRULI
2.17243	5.5252	1098	9	3	BARNI
2.08733	5.40298	1238	9	3	PRULI
1.51932	4.16136	1570	9	3	BARNI
0.89298	0.55904	1113	2	3	BARNI
1.26449	2.3227	1572	16	3	PRULI
5.10877	10.2775	428	9	3	PRULI
0.25549	0.76367	1556	8	3	BARNI
0.58079	1.65392	1369	2	3	BARNI
1.09923	4.77102	1085	8	3	BARNI
0	0.19678	1581	8	3	PRULI
1.8381	2.80266	1514	16	3	BARNI
3.90086	4.91626	1234	9	3	PRULI
0.38007	0.85649	1569	16	3	BARNI
1.38477	1.69393	1579	4	3	PRULI
1.34673	2.61721	1476	19	3	BARNI
0	0	1088	19	3	BARNI
2.26435	5.8926	1229	16	3	PRULI
0	0.30803	505	16	3	BARNI
0	0	1177	2	3	PRULI
0.20098	0	989	9	3	BARNI
0.54948	0.56738	1447	19	3	BARNI
0.63426	0.98443	1567	19	3	PRULI
0	0	1149	2	3	PRULI
1.70869	1.28351	1047	10	3	PRULI
2.62112	1.57924	788	9	3	PRULI
2.87563	7.77466	553	8	3	BARNI
0.81067	1.08555	1226	2	3	PRULI
3.50578	7.68176	567	9	3	PRULI
0	0.4107	1515	8	3	BARNI
1.78757	4.7562	1112	9	3	PRULI
0.96027	0.87672	1242	16	3	PRULI
1.008	1.89317	986	9	3	BARNI
0.26486	1.16878	1501	2	3	PRULI
3.52756	4.73514	1127	2	3	PRULI
0	0.68346	1138	9	3	BARNI
3.37904	5.65245	1376	2	3	PRULI
0.66204	1.03617	1201	9	3	PRULI
1.65189	2.58541	361	16	3	PRULI
0	0	503	10	3	BARNI
0	0	514	4	3	BARNI
0.90103	1.18669	1573	9	3	BARNI
0.88424	1.00722	1124	9	3	BARNI
0.90471	2.75892	1538	8	3	PRULI
1.20576	1.78981	1154	2	3	PRULI
1.35223	4.48564	735	2	3	BARNI
1.81948	4.59789	874	19	3	BARNI
0	0	1321	2	3	PRULI
0.65244	1.39333	1563	9	3	BARNI
0.66303	0.83018	1499	8	3	BARNI
0	0	1545	8	3	BARNI
1.26208	2.68589	1575	19	3	PRULI
2.41152	3.63951	1154	9	3	BARNI
1.95905	3.88378	1522	9	3	BARNI
0.44026	1.08146	903	10	3	PRULI
0.90285	3.06165	1321	9	3	PRULI
0.40116	2.71208	991	4	3	PRULI
0.53291	0.62555	746	2	3	PRULI
1.40164	3.03857	1560	16	3	PRULI
0	0	458	9	3	PRULI
0.75869	1.38535	1572	16	3	PRULI
0.14713	0.37741	1351	2	3	PRULI
4.07332	4.01996	732	16	3	PRULI
0.80858	1.371	1475	9	3	BARNI
0	0	729	10	3	BARNI
2.1203	3.99837	1500	2	3	PRULI
1.69007	2.84863	1529	9	3	BARNI
0.65559	2.46262	1516	9	3	BARNI
1.149	1.79833	692	2	3	PRULI
0.38349	2.90104	1555	2	3	PRULI
1.02265	1.60057	1555	4	3	PRULI
0.75869	0	1572	16	3	PRULI
0.8691	0.89336	1601	18	4	PRULI
0.50676	0.91983	1569	20	4	BARNI
2.09749	3.34249	1232	6	4	PRULI
0.90002	1.0621	1546	20	4	BARNI
0.8874	0.82121	1568	14	4	PRULI
1.36617	1.41065	582	14	4	PRULI
1.99699	1.54276	1294	20	4	BARNI
0.7983	1.24944	1245	14	4	BARNI
0.96027	2.11876	828	14	4	BARNI
2.16399	2.55365	643	14	4	PRULI
0.79617	0.96343	1498	18	4	BARNI
1.68456	4.37594	472	14	4	BARNI
0.12742	0.09971	1560	14	4	BARNI
0.71374	1.39637	1114	14	4	BARNI
0.26699	0.34243	1489	20	4	BARNI
0.32347	1.33605	1229	14	4	PRULI
1.11987	1.75274	1065	20	4	PRULI
0.90061	0.66842	1545	20	4	PRULI
1.85526	3.92348	1500	14	4	BARNI
0.98081	0	608	18	4	BARNI
0.72612	0.09076	1095	20	4	BARNI
0.78827	1.98201	1513	6	4	PRULI
0	0.39431	1578	6	4	BARNI
0.54385	0.56155	1462	6	4	BARNI
2.76801	4.94904	1149	18	4	BARNI
0.383	0	1557	18	4	PRULI
0.76404	0.82489	1561	20	4	PRULI
0.36428	1.13239	1637	18	4	BARNI
0.38798	0.46949	1537	6	4	PRULI
0	1.74833	1562	14	4	BARNI
0	0	1578	14	4	BARNI
0.32216	0.25211	1234	14	4	BARNI
0.13349	0.81837	1489	18	4	PRULI
0.4176	0.53559	952	14	4	BARNI
0.89338	1.79638	890	14	4	PRULI
0.66592	0.78168	1194	6	4	PRULI
0.40022	0.20879	1490	14	4	BARNI
2.24086	3.85684	1508	6	4	BARNI
0.54459	0	365	6	4	PRULI
0	0	1568	14	4	BARNI
0	0	1525	14	4	BARNI
1.59447	1.09759	748	14	4	BARNI
1.09822	2.85282	724	14	4	PRULI
0.38337	1.09172	1037	6	4	PRULI
0	0	1506	14	4
0.27267	0.64014	1458	18	4	BARNI
0	0.27954	912	14	4	PRULI
0.96846	1	821	20	4	BARNI
2.89583	3.97479	961	18	4	PRULI
1.15401	2.99774	689	20	4	PRULI
0	0	1529	18	4	BARNI
1.74602	3.05976	1480	20	4	PRULI
0.42293	1.32388	470	18	4	BARNI
1.14459	1.57582	1563	20	4	BARNI
0	0	1473	14	4	BARNI
1.47441	2.78549	1483	6	4	PRULI
2.30821	4.44498	1464	14	4	BARNI
0.44837	0.76675	1330	6	4	PRULI
0.25354	1.05545	1568	18	4	BARNI
1.08424	1.31202	1100	18	4	BARNI
0	0	1113	6	4	PRULI
1.58389	4.5104	753	6	4	BARNI
1.54855	1.67395	1412	14	4	BARNI
0.69164	0.78782	1437	14	4	PRULI
0.55732	0.81978	1070	18	4	BARNI
1.53921	0.90818	904	14	4	PRULI
0.89828	2.66681	1549	14	4	BARNI
0.95842	1.63758	1037	14	4	BARNI
0	1.10151	1169	14	4	PRULI
2.93244	5.96476	949	14	4	PRULI
0.50968	2.04972	1560	20	4	BARNI
1.49355	1.48755	1464	6	4	PRULI
0.12669	0.84824	1569	20	4	BARNI
0	0.55376	1584	18	4	PRULI
0.50451	0.26046	1576	6	4	PRULI
0.61588	1.50284	1291	18	4	PRULI
0.30487	0.6296	1304	14	4	BARNI
2.08045	3.32609	1051	6	4	BARNI
1.01547	3.16213	783	20	4	BARNI
0.43306	2.46647	918	14	4	BARNI
1.36149	2.65476	1460	14	4	BARNI
0.39715	0	1001	14	4	PRULI
1.19314	1.61325	833	18	4	BARNI
0.3077	0.36119	1292	6	4	PRULI
0.13358	2.25343	1488	14	4	PRULI
0.71297	1.03531	1394	20	4	BARNI
1.65542	2.93697	1561	14	4	PRULI
0	0	384	14	4	BARNI
0.79352	0.41398	1503	14	4	BARNI
0.62904	1.03105	1580	6	4	PRULI
0.57243	0.51019	1389	6	4	PRULI
0.93699	2.12413	1485	6	4	PRULI
0.87438	3.02851	682	18	4	PRULI
0	0	441	6	4	PRULI
1.42595	2.70915	1394	18	4	BARNI
0.20098	0.31457	989	18	4	PRULI
0.9267	1.0878	858	6	4	PRULI
0.34183	0.87685	1163	20	4	BARNI
0.50483	1.56381	1575	14	4	PRULI
0.33296	0.39084	1194	6	4	PRULI
0	0.62486	816	20	4	PRULI
1.41278	1.97165	1407	14	4	PRULI
0.38202	1.38682	1561	6	4	BARNI
1.40314	2.70444	1700	14	4	BARNI
0.38349	0	1555	6	4	PRULI
1.68218	1.87714	709	6	4	BARNI
0	0.7984	1169	14	4	PRULI
0.28255	1.42806	1407	14	4	BARNI
0.69381	1.29707	1146	14	4	PRULI
2.03725	3.02408	683	14	4	BARNI
0.82343	1.44274	1207	20	4	BARNI
0	0	1298	18	4	BARNI
2.63416	1.26855	981	6	4	PRULI
1.46483	1.55392	1357	20	4	PRULI
1.1074	4.59184	718	14	4	PRULI
1.54932	2.94354	1283	6	4	PRULI
0	2.28854	1063	20	4	PRULI
0	0	895	18	4	BARNI
0.9227	1.67912	1508	14	4	PRULI
0.33408	2.25854	1190	14	4	BARNI
0.5647	0.28235	704	14	4	BARNI
0.93889	1.97683	1482	18	4	PRULI
0	0	1505	14	4	PRULI
2.15867	2.36973	1105	14	4	PRULI
0	0.29592	1577	14	4	BARNI
0.25665	0.16458	1549	14	4	BARNI
1.10534	3.448	1079	14	4	BARNI
0.59514	0.61452	1336	6	4	PRULI
0	0	1577	14	4	BARNI
1.13717	1.77981	874	6	4	PRULI
0.94591	1.72135	1471	18	4	BARNI
0.25798	0.80755	1541	14	4	BARNI
1.46835	2.33805	1083	18	4	BARNI
0.92393	0.56525	1506	6	4	PRULI
0.75199	2.7735	1586	6	4	PRULI
0.89195	0.72571	1560	14	4	BARNI
0.15385	0.99664	1292	6	4	BARNI
3.06336	2.66362	584	14	4	BARNI
4.74693	8.61625	335	14	4	PRULI
0.69308	0.9974	1434	6	4	BARNI
0.94463	2.28517	1473	14	4	BARNI
1.42391	2.29979	1396	6	4	PRULI
1.90157	4.19423	1568	6	4	PRULI
0.41936	0.57735	1422	6	4	BARNI
0	0	1027	20	4	BARNI
1.27189	2.68977	1094	6	4	PRULI
1.36994	3.49016	1451	6	4	PRULI
1.0185	1.13654	1171	6	4	BARNI
0	0.4898	1041	14	4	PRULI
0	0	973	14	4	PRULI
0.89782	1.20225	1107	14	4	PRULI
0.27304	0.28193	1456	6	4	PRULI
0.26789	0	1484	14	4	PRULI
0.29646	1.7948	1341	20	4	BARNI
1.36774	6.69954	872	6	4	PRULI
0.4432	1.26211	1794	14	4	PRULI
0	0	1568	14	4	BARNI
0.75523	1.49396	1316	14	4	BARNI
0	1.24271	911	14	4	PRULI
0.15397	0.75643	1291	6	4	BARNI
0.92347	2.03755	861	20	4	PRULI
0.89712	2.65503	1551	14	4	PRULI
0.50903	1.52148	1562	14	4	BARNI
1.49457	1.91688	532	14	4	PRULI
0.2494	0.83493	1594	14	4	PRULI
1.77254	5.33383	785	14	4	BARNI
1.12942	9.08396	352	18	4	PRULI
0.88514	1.96261	1572	14	4	PRULI
0.14702	0.83736	1352	14	4	PRULI
0	0.12652	1571	14	4	PRULI
0.89138	1.11556	1561	14	4	BARNI
1.07447	2.04666	1480	14	4	PRULI
0.95337	2.61124	834	14	4	BARNI
0	0	1555	14	4	PRULI
0.50708	0.8846	1568	18	4	BARNI
1.60845	2.80591	1483	18	4	PRULI
0.39755	0	1500	20	4	BARNI
0.27531	0.13765	1444	14	4	BARNI
0.12612	0.39481	1576	6	4	PRULI
0	1.31922	1094	14	4	PRULI
0.81133	1.96357	735	14	4	PRULI
0	1.85185	420	6	4	PRULI
1.27015	1.09981	939	6	4	PRULI
0.98771	0	805	14	4	BARNI
0.78105	1.61297	1527	14	4	BARNI
0.51034	1.79718	1558	14	4	BARNI
0.64678	2.7932	922	20	4	PRULI
2.5299	8.17848	550	18	4	BARNI
0.20119	0.83097	988	14	4	PRULI
1.00838	1.75911	1577	14	4	PRULI
0.35751	1.85741	1112	6	4	BARNI
0.28396	0.22222	1400	14	4	BARNI
2.22595	3.05811	893	20	4	BARNI
1.36916	1.35556	1597	18	4	BARNI
0.15627	0.80171	1272	6	4	PRULI
0.50069	2.60132	794	14	4	PRULI
1.98778	4.442	1000	18	4	BARNI
0.2661	0.96601	1494	14	4	BARNI
0	0.39631	1570	6	4	BARNI
1.84053	3.1922	1512	14	4	BARNI
1.64593	1.76695	1570	14	4	PRULI
0.25468	0.42629	1561	14	4	PRULI
0.76797	1.6583	1553	14	4	PRULI
1.39716	1.43852	1565	6	4	BARNI
1.59918	1.27581	1243	14	4	PRULI
1.10925	0.74268	896	14	4	BARNI
1.56518	3.24361	1143	14	4	PRULI
0.94849	2.39173	1467	14	4	BARNI
0.66083	2.40758	1504	14	4	BARNI
0	0.55456	1122	6	4	PRULI
1.39005	3.6487	1144	18	4	PRULI
0.55216	0.43209	1440	14	4	BARNI
0.14541	0.4457	1367	14	4	PRULI
0.7373	0.23079	1348	20	4	BARNI
0.9667	2.54532	1645	18	4	BARNI
1.55701	3.26052	1532	20	4	BARNI
1.25729	2.69485	1581	18	4	PRULI
1.38467	4.61201	1292	14	4	PRULI
0.1718	0	1157	6	4	PRULI
0.43306	1.04809	1377	14	4	PRULI
0.59693	1.16783	666	18	4	BARNI
1.3839	2.51603	1580	18	4	BARNI
0.29624	0.69547	671	6	4	PRULI
1.20067	1.2151	1490	18	4	BARNI
1.70057	2.05783	1052	6	4	BARNI
0.52656	0.60952	1510	14	4	PRULI
0.6426	0.60997	928	14	4	BARNI
0	0	1284	20	4	PRULI
0.67934	1.335	1463	14	4	PRULI
1.82179	3.41457	982	20	4	PRULI
1.51739	2.08906	1572	6	4	BARNI
0.47821	1.4415	1247	14	4	PRULI
0	1.80854	1510	18	4	PRULI
2.12218	4.46708	1124	14	4	BARNI
1.27096	2.4064	1564	14	4	PRULI
1.35338	3.11849	1175	14	4	PRULI
1.30689	3.0057	1521	14	4	BARNI
1.42493	4.27066	1116	14	4	BARNI
0.82996	2.00866	1437	18	4	BARNI
0.52517	1.9065	757	6	4	PRULI
0	0	767	14	4	BARNI
0.30866	1.19768	1288	20	4	PRULI
1.09519	3.97582	363	18	4	BARNI
0.14178	0.91844	1402	6	4	PRULI
1.50134	2.10503	1324	14	4	BARNI
0.6914	1.33014	1150	20	4	BARNI
2.72298	4.88534	1095	6	4	BARNI
0.38275	0.79874	1558	6	4	PRULI
0.51945	1.89702	1148	14	4	PRULI
0.42203	0.1055	942	14	4	PRULI
1.59022	2.98152	1500	18	4	PRULI
2.33464	6.95274	596	18	4	BARNI
1.65648	5.89336	720	14	4	BARNI
2.3664	4.0524	1512	18	4	PRULI
0.38153	0.89571	1042	14	4	PRULI
0	0	310	6	4	BARNI
6.26331	7.76783	603	14	4	PRULI
0.51563	1.21055	1542	14	4	BARNI
2.0924	4.76447	760	18	4	BARNI
0	0	1009	20	4	BARNI
1.02068	2.85109	1558	14	4	BARNI
0.42564	0.87901	934	14	4	PRULI
2.15882	3.80479	1197	18	4	BARNI
0.76404	1.09616	1561	6	4	PRULI
0.96846	1.25788	821	14	4	BARNI
0.49777	0.77907	1198	14	4	PRULI
1.64551	4.40328	1208	14	4	BARNI
0.92026	2.34722	1296	14	4	PRULI
2.39491	2.98483	498	14	4	PRULI
0.5568	1.58559	714	14	4	PRULI
0.76452	0.58999	1560	14	4	PRULI
0.69551	1.37583	1429	14	4	BARNI
0	0.75512	412	6	4	PRULI
0.30604	1.26405	1299	14	4	PRULI
1.16244	2.00469	1539	14	4	PRULI
0.69381	0.85214	1146	14	4	BARNI
0.3077	0.51504	1292	14	4	PRULI
0.83637	0.46665	1426	18	4	PRULI
0	0	805	14	4	PRULI
0.40238	1.01173	1482	14	4	PRULI
1.75754	2.55212	1131	14	4	BARNI
0.39518	1.53341	1006	20	4	BARNI
1.62268	3.96825	980	14	4	BARNI
0.42595	0.66666	1400	6	4	PRULI
0.39676	1.63872	1002	14	4	PRULI
0	0	1489	14	4	PRULI
2.14729	2.88066	1296	18	4	BARNI
1.57012	1.90113	1266	14	4	PRULI
0.36273	1.13544	1096	14	4	PRULI
1.65925	0.81515	1198	6	4	PRULI
0.40566	0	490	20	4	BARNI
0.52413	0.95136	1517	14	4	BARNI
1.09444	1.13008	1453	6	4	BARNI
0.63345	1.34396	1569	6	4	BARNI
0.94207	2.68273	422	14	4	PRULI
1.26933	2.006	1566	14	4	PRULI
0.25967	0.73945	1531	18	4	PRULI
0.99388	1.36833	1200	14	4	PRULI
0.25451	0.82437	1562	14	4	BARNI
0	0	1471	6	4	PRULI
0.69502	1.12558	1144	6	4	PRULI
0.53434	2.64255	744	18	4	BARNI
0.56915	0.81038	1397	6	4	PRULI
1.23125	1.81108	1453	14	4	BARNI
4.11853	2.48144	1003	17	5	BARNI
0.79511	0.74666	1250	7	5	PRULI
1.32519	2.18933	1500	7	5	BARNI
0	0.20644	1507	7	5	BARNI
1.50948	1.45185	1500	17	5	BARNI
0	0	1163	17	5
3.35889	4.14815	1500	17	5	BARNI
0.80803	1.9263	1476	7	5
1.97929	1.86418	1502	17	5	BARNI
0.53291	1.38435	1492	7	5
0.26681	0.83519	1490	7	5	BARNI
0	0.23321	667	7	5	PRULI
0.79564	0.85901	1499	7	5
0.7967	0.72738	1497	7	5
1.7498	1.91706	1136	7	5
1.74131	3.30773	1484	7	5
1.47607	3.15163	1212	7	5	BARNI
1.67216	2.33544	951	7	5
1.19267	1.43459	1500	7	5	PRULI
1.23949	2.47897	1004	17	5	BARNI
0.83519	0.41759	1490	17	5	BARNI
0.65495	0.2456	1214	7	5	BARNI
0	0	1137	17	5
0	0	1299	17	5
0	0	1508	17	5
1.19267	0.75474	1500	7	5
1.51251	1.45476	1497	17	5	BARNI
0.83228	2.72591	1433	7	5	BARNI
6.33462	7.99705	603	17	5	BARNI
1.68837	1.64827	1510	17	5	BARNI
0.39729	0.50954	1501	7	5	PRULI
0	0	1254	17	5
1.49121	2.47333	1333	7	5	BARNI
0.35783	0	1111	7	5	BARNI
0	0	609	7	5
0	0	1479	17	5
0	0	1490	17	5
0.79777	1.17347	1495	7	5
9.73834	7.76728	741	17	5	BARNI
1.89764	2.83599	1257	7	5
0.41027	0	969	7	5
0	0	1500	17	5
0	0.82159	1136	7	5
0.68402	2.0252	1453	7	5	PRULI
1.09467	1.24444	1500	17	5	BARNI
0	0	694	17	5	BARNI
0	0	1195	7	5	PRULI
0	0	1501	17	5
7.1242	5.36943	985	17	5	BARNI
0.68132	1.59954	1167	7	5	BARNI
1.53142	2.61659	1298	7	5	BARNI
3.83592	5.23892	1158	17	5	BARNI
0	0	1502	17	5
0.75941	1.37844	1047	7	5	PRULI
0	0	1502	17	5
0	0.12962	1200	7	5	PRULI
0	0	1468	17	5
0	0.10377	1499	7	5
10.153	7.63463	326	17	5	BARNI
2.34067	3.11319	1499	17	5	BARNI
0.70546	2.29277	882	17	5	BARNI
0	0	1502	17	5
0	0	1458	17	5	BARNI
0	0	1187	17	5
2.04998	1.34367	1505	17	5	BARNI
2.05651	1.55414	1101	17	5	BARNI
1.43459	1.14074	1500	17	5	BARNI
0	3.48641	1517	17	5	BARNI
0.53339	1.05128	1118	7	5	PRULI
0	0	1495	17	5
2.54453	3.96453	1491	17	5	BARNI
0	0.10377	1499	7	5	PRULI
2.32185	1.45185	1500	17	5	BARNI
0.26592	1.38157	1495	7	5	PRULI
2.47103	4.79893	1329	17	5	BARNI
0.1334	0	1490	7	5	PRULI
0.83286	2.09412	1432	7	5	PRULI
0.82962	1.15781	1198	7	5
2.72549	4.35824	1392	17	5	BARNI
2.88452	3.93812	1501	17	5	BARNI
0.93826	1.88806	1483	7	5
2.3664	0	336	7	5	BARNI
0	0	997	7	5	PRULI
3.93924	4.26893	1494	17	5	BARNI
1.09476	1.50267	1271	7	5
0.27417	0.99532	1450	7	5
0.82907	1.45088	1501	17	5	BARNI
0	0	918	17	5
1.00393	1.97968	1386	7	5
0	0	1292	17	5
0	0	457	17	5
0	0	1496	7	5
0.65907	1.70778	1508	7	5	BARNI
0.78869	0.96244	1293	17	5	BARNI
0	0	1180	17	5
0.8026	1.31434	1486	7	5	PRULI

## Sheet: I year
baseline DDD	follow-up DDD	assisted popn	district code	lha code	treatment
0	0.0639269	1200	7	5	PRULI
0.98771	1.9059	805	14	4	BARNI
0.15627	1.32679	1272	6	4	PRULI
0.60235	2.20838	660	2	3	BARNI
0.26486	1.27769	1501	2	3	PRULI
0.51563	0.795978	1542	4	3	PRULI
0.47554	2.14109	1254	15	1	PRULI
1.149	1.99541	692	2	3	PRULI
2.08733	7.49773	1238	9	3	PRULI
0.58079	1.56899	1369	2	3	BARNI
0	0	1172	4	3	PRULI
2.34067	6.39696	1499	17	5	BARNI
2.5299	10.6003	550	18	4	BARNI
1.64071	7.20852	1575	1	1	BARNI
1.60305	2.78391	1488	1	1	BARNI
1.40083	4.21675	1419	8	3	BARNI
1.63678	9.8961	1093	9	3	BARNI
1.54091	4.01402	1548	16	3	PRULI
1.87107	8.10163	1515	5	2	BARNI
0	0	821	19	3	PRULI
0.88514	3.41594	1572	14	4	PRULI
1.57012	3.27209	1266	14	4	PRULI
0.28396	1.0411	1400	8	3	BARNI
0	7.87042	1579	3	1
1.41088	3.93241	1268	15	1	BARNI
0	0	1122	9	3	PRULI
1.39395	5.86371	1426	12	1	PRULI
0.7785	1.05154	1532	3	1	BARNI
0.75081	1.52121	1059	1	1	BARNI
1.26288	5.5073	1574	1	1	PRULI
1.38477	3.01214	1579	4	3	PRULI
0.52796	1.73188	753	9	3	BARNI
0	0	1575	8	3	PRULI
2.17839	6.72546	1095	9	3	PRULI
0	0	999	2	3	BARNI
0.6204	1.2929	1602	12	1	PRULI
5.90596	10.2203	638	9	3	PRULI
1.60791	4.80906	989	9	3	PRULI
2.49095	3.26844	798	9	3	BARNI
0	0	959	16	3	BARNI
1.82365	13.774	1526	1	1	PRULI
1.65189	3.18749	361	16	3	PRULI
0.50903	1.86624	1562	14	4	BARNI
0	0.0973507	1576	1	1	PRULI
0	0	387	9	3	PRULI
0	2.33824	853	5	2
1.76691	10.4231	1575	1	1	PRULI
1.36149	4.04579	1460	14	4	BARNI
1.51546	4.43508	1574	1	1	PRULI
0.41936	0.269734	1422	1	1	PRULI
0.346	1.73588	1149	2	3	PRULI
0	0.243068	1578	6	4	BARNI
0	0	897	9	3	PRULI
3.2808	9.45871	1030	8	3	BARNI
0.71374	1.79041	1114	14	4	BARNI
1.26208	5.89346	1575	19	3	PRULI
0.75523	1.51559	1316	14	4	BARNI
2.25724	5.55334	1409	12	1	PRULI
0	0	572	11	1	BARNI
3.71752	32.7441	909	16	3	PRULI
0.1306	1.00805	1522	16	3	BARNI
0.27044	0.626223	1470	12	1	PRULI
1.50134	3.76609	1324	14	4	BARNI
1.00378	1.52121	1412	9	3	BARNI
0.4612	1.18658	1293	16	3	BARNI
2.04998	3.00733	1505	17	5	BARNI
2.65037	9.83866	1575	3	1	BARNI
1.14753	1.77142	1559	11	1	BARNI
0	0	1496	7	5
0.69502	1.81052	1144	6	4	PRULI
0.83403	1.82393	1430	2	3	PRULI
1.34439	2.14943	1035	19	3	BARNI
0	0.0511757	1499	7	5
0.25451	1.08045	1562	14	4	BARNI
2.69312	7.72072	1550	9	3	BARNI
0.25665	0.39619	1549	14	4	BARNI
0.53399	3.60636	1489	3	1	BARNI
1.08424	3.06849	1100	18	4	BARNI
0.32216	0.248662	1234	14	4	BARNI
2.16848	6.69489	1100	4	3	PRULI
0.89944	0.809934	1326	2	3	BARNI
0.63104	2.48402	1575	1	1	PRULI
1.50248	4.69667	1323	8	3	BARNI
3.15187	7.70367	946	9	3	BARNI
0.63507	1.47052	1252	9	3	BARNI
0	0	729	10	3	BARNI
1.82418	6.08646	1336	5	2	BARNI
0.12669	1.12453	1569	20	4	BARNI
2.93244	14.3886	949	14	4	PRULI
0	0	1471	6	4	PRULI
2.21029	4.56154	1564	4	3	BARNI
0.13	0.95326	1529	16	3	BARNI
0	0.127641	601	12	1	PRULI
2.41308	6.05317	659	16	3	BARNI
0	0.685488	1231	1	1	PRULI
1.58231	5.34315	1005	16	3	PRULI
1.70292	6.09397	1284	16	3	BARNI
2.22595	6.3569	893	20	4	BARNI
0	0	1394	3	1	BARNI
0	1.32968	1500	17	5
0.62182	1.51985	959	16	3	PRULI
2.18781	2.41234	636	12	1	BARNI
0	1.86724	493	2	3	BARNI
0.5074	0.881188	1567	15	1	PRULI
0	0	310	6	4	BARNI
1.0353	4.9277	1152	11	1	PRULI
1.39005	7.10796	1144	18	4	PRULI
0	0	893	8	3	BARNI
0	1.79444	513	16	3	PRULI
0	7.04814	1502	17	5
3.27805	6.04629	812	5	2	BARNI
0.52586	0.507357	1512	16	3	PRULI
1.49551	9.37862	1595	1	1	PRULI
0	0	997	7	5	PRULI
1.05328	3.08702	1491	9	3	BARNI
1.32225	3.11839	1353	1	1	BARNI
2.28043	14.8144	1569	9	3	BARNI
1.8923	5.12098	749	4	3	BARNI
3.83592	12.9179	1158	17	5	BARNI
1.66824	2.08	1549	8	3	BARNI
1.84448	6.78967	1401	15	1	BARNI
0.90103	2.48718	1573	9	3	BARNI
0	0	1302	8	3	PRULI
0.25305	0.781284	1571	16	3	PRULI
0.32321	0.748413	1230	15	1	BARNI
0.7983	1.04748	1245	14	4	BARNI
0.8197	1.79259	1455	3	1	BARNI
0.90285	2.90357	1321	9	3	PRULI
0.30866	1.96546	1288	20	4	PRULI
0	0.194578	1577	14	4	BARNI
0.1326	1.12586	1499	15	1	PRULI
0.79511	0.920548	500	19	3	PRULI
1.05396	3.00992	943	10	3	BARNI
0.58464	1.72979	1020	2	3	BARNI
2.62112	2.53112	788	9	3	PRULI
2.73179	13.1471	1237	16	3	PRULI
0.80803	0.779597	492	5	2	BARNI
0.75917	4.24823	1571	19	3	BARNI
0	0.272513	1126	8	3	BARNI
0.50451	3.3586	1576	3	1	BARNI
0.2661	2.46465	747	1	1	PRULI
3.16078	4.74369	566	5	2	BARNI
1.16928	4.51249	510	12	1	PRULI
0.97559	2.82377	815	1	1	PRULI
1.42391	4.17632	1396	6	4	PRULI
3.06336	5.12291	584	14	4	BARNI
1.14459	3.09205	1563	20	4	BARNI
1.46454	11.6636	1493	1	1	PRULI
1.26772	5.33268	1568	9	3	PRULI
1.03376	1.19685	1346	3	1	BARNI
0	0.322321	952	2	3	BARNI
2.15102	1.8958	1133	5	2	BARNI
0	0	1426	19	3	BARNI
1.569	2.3778	1355	5	2	PRULI
1.08919	6.51529	365	15	1	BARNI
0	0.345551	1554	5	2	PRULI
0.26189	2.22355	1518	3	1	BARNI
0.50968	1.96698	1560	20	4	BARNI
0.7558	3.2085	526	5	2	PRULI
1.3839	3.93272	1580	18	4	BARNI
0.39755	0.409132	1500	20	4	BARNI
0	0.75703	1520	5	2
0.39729	1.89098	1501	13	1	BARNI
1.15494	2.97143	1549	12	1	BARNI
3.93924	7.18857	1494	17	5	BARNI
0.63224	1.85437	1572	13	1	BARNI
3.07635	7.83673	1576	4	3	BARNI
1.7475	6.85634	1365	5	2	PRULI
0	0	1251	11	1	PRULI
0.82962	1.40874	1198	7	5
1.60845	7.08671	1483	18	4	PRULI
0.4076	1.88766	1463	13	1	BARNI
0	0.491746	1560	19	3	PRULI
1.81532	2.10171	438	15	1	PRULI
1.35223	2.08741	588	3	1	PRULI
0.94425	2.24873	1501	5	2	BARNI
0	14.6844	1259	5	2
1.31878	1.91651	1481	9	3	BARNI
1.1074	5.23524	718	14	4	PRULI
0.79991	0.926104	1491	1	1	PRULI
0	1.07812	925	5	2
0.50515	1.90075	1574	1	1	BARNI
1.00393	1.71579	1386	7	5
1.36461	2.57463	1311	12	1	PRULI
1.02025	2.29678	1169	11	1	PRULI
0.93889	3.20929	1482	18	4	PRULI
2.866	7.18931	971	16	3	PRULI
0	0.758163	1113	6	4	PRULI
1.86041	4.8601	1389	16	3	PRULI
1.88118	3.87192	951	19	3	BARNI
0.75869	1.56157	1572	16	3	PRULI
0.25549	0.49301	1556	8	3	BARNI
1.19506	6.45675	1497	5	2	BARNI
1.26048	4.76716	1577	16	3	BARNI
0.6426	0.578649	928	14	4	BARNI
0	0	324	2	3	BARNI
0.71438	0.827087	1113	11	1	PRULI
1.27218	3.31397	1250	1	1	BARNI
0.26293	0.608828	1512	2	3	PRULI
0.27957	5.34073	1422	1	1	BARNI
1.64551	8.76349	1208	14	4	BARNI
0.40566	0.782779	490	20	4	BARNI
2.70569	19.1433	1102	5	2	BARNI
1.58389	3.3619	753	5	2	BARNI
0.63751	1.18095	1559	11	1	PRULI
0.40238	1.19054	1482	14	4	PRULI
1.71607	2.37311	1390	19	3	BARNI
0.94463	3.07266	1473	14	4	BARNI
2.13455	2.21463	1247	5	2	BARNI
1.00902	2.28774	1576	1	1	PRULI
2.303	16.0535	1381	13	1	PRULI
0.51034	2.16646	1558	14	4	BARNI
0	2.99138	1154	5	2
1.32519	4.85845	1500	7	5	BARNI
0.61445	0.533548	1294	3	1	BARNI
0.25305	0.976605	1571	11	1	PRULI
0.89782	1.87103	1107	14	4	PRULI
2.33464	9.52468	596	18	4	BARNI
0.88345	0.681887	450	1	1	BARNI
4.96005	17.5841	1143	5	2	PRULI
0	0.685697	895	1	1	BARNI
1.51739	7.85667	1572	1	1	PRULI
4.07135	11.3682	830	16	3	PRULI
1.5326	5.97374	1297	1	1	PRULI
0	0.471869	1138	9	3	BARNI
2.08144	11.798	1528	2	3	PRULI
0.55216	0.532725	1440	14	4	BARNI
0.26415	0.101943	1505	11	1	BARNI
0.78827	2.12949	1513	6	4	PRULI
1.26933	3.47802	1566	14	4	PRULI
1.35223	3.5486	735	2	3	BARNI
1.75754	3.59483	1131	14	4	BARNI
2.09975	4.68593	1457	5	2	PRULI
0.25354	1.07632	1568	18	4	BARNI
1.66923	3.382	1429	10	3	BARNI
0.39206	1.43741	1014	15	1	PRULI
0	0.472803	1298	18	4	BARNI
0	0	501	1	1	BARNI
2.15867	3.88768	1105	14	4	PRULI
3.90086	7.14904	1234	9	3	PRULI
0.44837	1.55732	1330	6	4	PRULI
2.08612	10.236	1334	1	1	PRULI
0.49355	2.71422	1611	5	2	BARNI
0	0.580604	1057	12	1	PRULI
0	0.333895	919	1	1	BARNI
0	0	1065	10	3	BARNI
0	0	992	11	1	PRULI
1.89047	3.21451	1408	5	2	PRULI
1.37615	5.6059	1300	1	1	PRULI
1.80707	9.066	1540	1	1	BARNI
0	0.419193	732	15	1
0.55216	1.17199	1440	11	1	BARNI
0.53184	1.43675	1495	1	1	PRULI
0.89712	3.95679	1551	14	4	PRULI
1.99176	4.68883	998	19	3	PRULI
0.94476	1.38549	1052	15	1	BARNI
0.25241	2.58143	1575	1	1	PRULI
0.58421	4.22735	1361	1	1	PRULI
1.99665	4.36644	896	1	1	BARNI
0	0.820453	1122	10	3	PRULI
2.44927	13.5814	1542	15	1	BARNI
0.79564	2.20055	1499	7	5
0.50644	1.17267	1570	5	2	BARNI
1.19118	2.7582	1335	5	2	BARNI
2.36453	7.23931	1261	9	3	BARNI
1.49355	3.56314	1464	6	4	PRULI
0.50515	1.26717	1574	1	1	PRULI
1.4527	1.02781	821	1	1	BARNI
0.25798	0.796494	1541	14	4	BARNI
0.40733	2.14836	1464	11	1	PRULI
0.43944	1.4698	1357	16	3	BARNI
0	0.614518	1498	11	1	BARNI
1.17845	3.48692	528	5	2	BARNI
2.05414	12.2569	1258	12	1	PRULI
1.19314	2.11811	833	18	4	BARNI
0.76452	1.72111	1560	14	4	PRULI
0	7.21616	1180	17	5
0	21.4688	1147	15	1
0.84766	3.76201	1407	5	2	BARNI
0.28396	0.219178	1400	14	4	BARNI
1.04345	2.56715	1524	15	1	BARNI
1.10925	1.36986	896	14	4	BARNI
0.93699	3.30612	1485	6	4	PRULI
0.25241	0.925419	1575	1	1	PRULI
0	0	1577	3	1	BARNI
0.75628	3.98885	1577	10	3	BARNI
0.56915	1.20807	1397	6	4	PRULI
1.2661	3.04026	1413	1	1	BARNI
0.4432	1.53938	1794	14	4	PRULI
1.27015	2.69596	626	1	1	PRULI
1.46089	3.07266	1473	5	2	BARNI
0.51563	0.895475	1542	14	4	BARNI
0.9744	0.564061	816	15	1	BARNI
0.91955	0.59146	1297	8	3	BARNI
0.7616	2.20438	1044	8	3	BARNI
0.82686	4.0207	1202	3	1	BARNI
3.20002	12.3495	1056	1	1	BARNI
0	0	1288	1	1	BARNI
0	0.74478	412	6	4	PRULI
0	0.217162	1413	1	1	PRULI
2.34919	14.3661	1100	5	2	PRULI
0.50708	1.22309	1568	18	4	BARNI
0.81133	1.87867	735	14	4	PRULI
0	0	1575	11	1	BARNI
1.09519	3.80392	363	18	4	BARNI
1.7591	2.71548	678	1	1	BARNI
0.89138	1.22858	1561	14	4	BARNI
0	9.79685	1292	17	5
0.95642	3.19891	1247	12	1	BARNI
1.24887	2.89177	955	12	1	PRULI
1.20471	2.6567	1155	8	3	BARNI
0	2.38979	321	19	3	BARNI
0.53905	1.30021	1475	9	3	BARNI
1.74214	8.8747	1141	8	3	PRULI
0.7373	0.739807	1348	20	4	BARNI
0	0	1574	1	1	BARNI
0.31457	0.620524	989	5	2	BARNI
1.65786	3.64688	1199	1	1	BARNI
2.39542	6.4374	1573	4	3	BARNI
1.54391	1.78747	515	1	1	PRULI
0	0.881751	1479	17	5
0	0.0557502	1376	3	1	BARNI
0.43831	0.845781	907	13	1	BARNI
2.0733	8.55137	1534	4	3	PRULI
0	0.259163	1184	3	1	PRULI
0.76404	7.76461	1561	1	1	PRULI
0	1.32835	1386	2	3	PRULI
0	0	1071	9	3	BARNI
1.22116	4.60798	1465	19	3	BARNI
4.18268	8.42607	874	9	3	PRULI
0	0.307588	1247	3	1	BARNI
1.81809	2.10491	656	19	3	BARNI
1.09476	2.17281	1271	7	5
0	0.0511757	1499	7	5	PRULI
0	2.32462	1254	17	5
0.80858	1.56025	1475	2	3	BARNI
1.3099	1.2638	607	15	1	PRULI
0	0	689	10	3	PRULI
0.7967	1.07612	1497	7	5
0	0.0641944	1195	7	5	PRULI
1.42493	6.46143	1116	14	4	BARNI
1.79657	21.6419	1549	16	3	PRULI
1.39716	3.13712	1565	6	4	BARNI
0.2494	0.770011	1594	14	4	PRULI
1.48026	5.22297	940	9	3	PRULI
1.62047	6.46218	1104	19	3	PRULI
0.29646	3.2035	1341	20	4	BARNI
0	0	313	5	2	PRULI
1.45479	6.17578	1503	1	1	PRULI
0	4.28502	1468	17	5
0	0	526	1	1	PRULI
0	0	1578	14	4	BARNI
1.97929	2.29831	1502	17	5	BARNI
0	0.683523	1459	12	1	PRULI
0.88424	1.36499	1124	9	3	BARNI
1.89192	13.1423	1576	11	1	BARNI
0	1.22153	1570	6	4	BARNI
1.15838	2.59284	858	13	1	BARNI
3.08366	14.6468	838	5	2	BARNI
1.88952	7.34066	1578	1	1	PRULI
0.81577	0.996945	1462	1	1	PRULI
1.48712	7.0782	802	19	3	PRULI
0.66883	1.70357	1486	11	1	BARNI
2.56487	5.4441	310	3	1	BARNI
2.57382	7.33504	1004	5	2	BARNI
1.1632	3.34183	1538	11	1	BARNI
1.40615	1.43065	1555	1	1	BARNI
0.50451	0.778805	1576	1	1	BARNI
1.02265	2.36797	1555	4	3	PRULI
1.88952	5.39611	1578	3	1	BARNI
0.20119	1.55288	988	14	4	PRULI
0.74518	0.934639	1067	1	1	BARNI
1.89065	2.58581	1513	5	2	BARNI
1.99027	12.0013	1598	5	2	PRULI
1.86771	6.53857	1490	1	1	BARNI
0	0.958904	1440	11	1	BARNI
0.27417	0.846481	1450	7	5
1.16244	3.58888	1539	14	4	PRULI
0.20098	0.0775656	989	9	3	BARNI
0.61924	1.43388	1284	11	1	BARNI
1.46835	4.67499	1083	18	4	BARNI
1.19866	0.616783	995	1	1	PRULI
0.79991	3.91022	1491	11	1	PRULI
1.19826	5.13813	1493	16	3	BARNI
1.19267	1.07397	1000	19	3	BARNI
0	0	945	1	1	PRULI
0.83286	2.35708	1432	7	5	PRULI
1.09923	4.87848	1085	8	3	BARNI
0.94431	4.19093	1263	12	1	PRULI
0	0.345033	667	7	5	PRULI
2.12218	7.43919	1124	14	4	BARNI
0.94118	3.99543	1056	13	1	PRULI
0	0	1560	4	3	BARNI
0.26699	0.412155	1489	20	4	BARNI
0	0	1555	14	4	PRULI
0	8.03653	1575	1	1
0	0.463986	992	8	3	PRULI
0.99141	2.67824	1203	8	3	BARNI
0	0.151157	1015	19	3	BARNI
0.37838	1.41159	1576	1	1	BARNI
1.36774	15.4832	872	6	4	PRULI
0	0.0729898	1051	1	1	BARNI
0.50069	2.89845	794	14	4	PRULI
0.92538	2.08836	1102	9	3	BARNI
0.14178	0.656596	1402	6	4	PRULI
0	20.3198	1495	17	5
0	0.737619	832	1	1	BARNI
0.88674	5.53241	1345	2	3	BARNI
1.58074	6.20206	1509	1	1	BARNI
1.26288	4.82498	1574	19	3	BARNI
0.52656	0.660437	1510	14	4	PRULI
0.4432	1.19729	897	9	3	BARNI
0.78105	3.66732	1527	14	4	BARNI
1.7475	3.70917	910	9	3	PRULI
2.57651	23.317	1543	1	1	PRULI
1.98778	12.4274	1000	18	4	BARNI
2.33399	5.10415	511	3	1	BARNI
0.62904	2.62181	1580	6	4	PRULI
0.94591	2.45104	1471	18	4	BARNI
1.21042	3.32178	1478	11	1	PRULI
0	0	1114	19	3	BARNI
2.0924	5.06522	1045	12	1	PRULI
1.19267	4.70502	1500	7	5	PRULI
1.01095	3.90145	1573	5	2	BARNI
1.12796	2.81294	1609	5	2	BARNI
0	0.0976605	1571	9	3	PRULI
1.36617	1.84531	582	14	4	PRULI
0	1.43537	481	5	2	PRULI
0	1.1812	1169	14	4	PRULI
1.5097	4.17548	1580	5	2	PRULI
0.9227	2.3909	1508	14	4	PRULI
1.01677	4.70869	391	3	1	PRULI
0.96293	0.84941	1445	1	1	BARNI
1.87662	4.5682	1377	2	3	BARNI
0.38572	0.496199	1546	3	1	BARNI
1.63862	8.12363	1577	1	1	PRULI
0	0.923659	1578	1	1
0.8857	3.61344	1571	1	1	PRULI
0.88978	1.78561	1117	3	1	BARNI
0.77647	1.34846	1024	12	1	PRULI
0.70338	5.59191	1413	3	1	BARNI
1.76151	0.587271	1045	5	2	BARNI
0.89886	5.79802	1548	1	1	BARNI
2.87327	12.6006	761	15	1	PRULI
3.33049	13.9354	1134	1	1	BARNI
0.33296	0.642482	1194	6	4	PRULI
0.4076	1.31087	1463	13	1	PRULI
0.89038	1.03085	893	15	1	BARNI
0.12916	1.99382	1539	11	1	BARNI
0	0.834964	1470	10	3	BARNI
0.58636	0.45258	1356	16	3	PRULI
0	0	1478	5	2	BARNI
1.09721	3.66977	1087	5	2	BARNI
0.76404	1.52344	1561	6	4	PRULI
2.11466	3.26435	376	1	1	BARNI
0.79511	1.53425	1250	7	5	PRULI
0	0	328	10	3	PRULI
0	0	1085	11	1	BARNI
0	0	1501	5	2
0	0	1265	8	3	PRULI
0.14616	1.18453	1360	15	1	PRULI
1.65037	3.89223	1084	2	3	PRULI
0.92454	1.96241	1290	11	1	BARNI
6.43525	39.184	556	9	3	BARNI
2.71472	6.98443	659	11	1	PRULI
1.09319	4.0782	1091	1	1	BARNI
0.95796	3.23486	830	15	1	BARNI
0.40788	0.157412	1462	15	1	PRULI
0	0	1230	9	3	BARNI
1.77367	6.79606	1569	1	1	PRULI
0.63064	1.16821	1576	1	1	PRULI
1.27585	4.33292	1558	9	3	BARNI
1.65542	7.71546	1561	14	4	PRULI
2.56681	4.88237	1037	5	2	BARNI
1.70869	2.19806	1047	10	3	PRULI
0	0.368809	416	5	2	BARNI
0.27493	1.16713	1446	12	1	BARNI
1.89072	9.33974	1577	19	3	PRULI
0.75869	0.58559	1572	16	3	PRULI
0	0	1360	9	3	PRULI
0.23579	0.727994	843	11	1	BARNI
0.53291	0.514158	746	2	3	PRULI
0.59812	3.07773	997	1	1	BARNI
0	0.202541	1515	8	3	BARNI
1.55701	6.40939	1532	20	4	BARNI
2.93533	6.39269	792	5	2	PRULI
0	1.61242	1570	11	1	BARNI
3.04252	2.34834	392	19	3	PRULI
0.96846	2.61626	821	20	4	BARNI
0	0	728	19	3	PRULI
0.89712	3.66003	1551	2	3	PRULI
0.12661	0.0488614	1570	9	3	BARNI
0.63345	3.52026	1569	4	3	PRULI
0	0	694	17	5	BARNI
3.96366	10.0193	1003	9	3	BARNI
0.96027	2.87208	828	14	4	BARNI
0.79883	2.36354	1493	13	1	PRULI
1.09444	5.33238	1453	1	1	PRULI
2.76801	15.022	1149	18	4	BARNI
0.51945	2.13832	1148	14	4	PRULI
0	0.208457	1104	12	1	PRULI
0	2.30863	1163	17	5
2.96491	19.0537	1542	1	1	PRULI
0	0	1579	11	1	BARNI
1.92242	3.26435	517	5	2	PRULI
0	0.367338	1253	1	1	BARNI
0.90002	1.68708	1546	20	4	BARNI
1.83568	4.75657	1516	9	3	PRULI
2.3664	9.98478	1260	9	3	BARNI
0	0.0977227	785	2	3	BARNI
4.07332	6.0783	732	16	3	PRULI
0.38597	2.23434	1030	1	1	BARNI
1.74131	18.5578	1484	7	5
2.66051	4.10697	1569	1	1	PRULI
2.21521	6.49718	1346	8	3	BARNI
0	0.400064	767	14	4	BARNI
0.27267	0.473533	1458	18	4	BARNI
3.37904	19.6241	1376	2	3	PRULI
0.39168	0.906944	1015	9	3	PRULI
0.64748	3.49828	1228	10	3	PRULI
0.50419	1.3134	1577	1	1	PRULI
0.33408	2.06285	1190	14	4	BARNI
5.08239	20.9215	352	15	1	PRULI
0.43735	0.675136	909	3	1	BARNI
0.7888	2.07002	1260	1	1	PRULI
0.25566	0.295996	1555	4	3	PRULI
0	0.577508	797	12	1	PRULI
0.41965	2.59127	1421	1	1	BARNI
0.36742	2.69415	1082	9	3	PRULI
0	0.165507	927	8	3	BARNI
0.75199	1.25758	1586	11	1	BARNI
1.13264	2.95047	702	3	1	BARNI
2.16399	4.77215	643	14	4	PRULI
0	0	1525	14	4	BARNI
2.1469	4.38635	1574	1	1	BARNI
1.24333	4.73829	1279	16	3	PRULI
1.69007	5.4687	1529	9	3	BARNI
2.05322	4.30857	1549	16	3	PRULI
0.77496	1.14645	1539	1	1	PRULI
0.61588	1.90147	1291	1	1	BARNI
0.26592	2.41169	1495	7	5	PRULI
0	0	804	16	3	PRULI
0.1258	0.582625	1580	15	1	PRULI
0	0	504	1	1	PRULI
1.06441	2.67004	1494	9	3	BARNI
2.54453	13.1713	1491	17	5	BARNI
2.08045	4.59836	1051	6	4	BARNI
0.26681	0.720787	1490	7	5	BARNI
1.11987	2.59309	1065	20	4	PRULI
0.57243	1.49117	1389	6	4	PRULI
2.67714	5.74697	1188	1	1	PRULI
1.48674	2.52456	1337	8	3	BARNI
1.13344	4.1008	1403	1	1	PRULI
0.56411	0.834586	1103	5	2	BARNI
1.40344	2.95426	1558	9	3	BARNI
1.37615	4.13066	1300	1	1	PRULI
0.79617	1.28025	1498	18	4	BARNI
0	0	807	5	2	BARNI
0.89298	1.51633	1113	2	3	BARNI
0.96846	2.42938	821	14	4	BARNI
0.90471	4.33938	1538	8	3	PRULI
0.35181	2.17238	1130	12	1	BARNI
2.39491	13.0935	498	14	4	PRULI
0	0	458	9	3	PRULI
0.5745	2.66054	1384	1	1	BARNI
1.49457	2.88392	532	14	4	PRULI
1.54855	2.71644	1412	14	4	BARNI
0.243	2.62585	818	3	1	BARNI
0.69942	3.77893	1421	2	3	BARNI
2.32185	4.65388	1500	17	5	BARNI
0.56793	3.17808	1400	3	1	BARNI
0.25781	0.497486	1542	3	1	BARNI
1.05034	2.88811	1514	2	3	PRULI
1.13228	2.62181	1580	3	1	BARNI
0.5163	1.4944	1540	11	1	PRULI
0.29891	1.73035	1330	15	1	PRULI
1.36383	3.48692	1166	1	1	PRULI
0.42263	0.543674	1411	15	1	PRULI
0.57202	1.26934	1390	3	1	BARNI
0.47215	3.27986	842	15	1	PRULI
1.14679	3.24552	520	9	3	PRULI
2.1203	13.6037	1500	2	3	PRULI
0	0.216243	1419	13	1	BARNI
1.13659	2.0957	1574	1	1	BARNI
0.40928	1.05302	1457	8	3	BARNI
3.39067	13.7395	469	1	1	PRULI
0.45383	0.350285	876	19	3	BARNI
0.52413	1.71933	1517	14	4	BARNI
0	0	306	11	1	BARNI
1.60845	5.69006	1483	19	3	BARNI
1.09294	3.26884	1455	5	2	PRULI
0	0.198865	1543	8	3	BARNI
0	0.0783578	979	9	3	PRULI
1.02404	2.67856	1747	16	3	PRULI
0	2.24743	512	5	2	BARNI
1.60011	1.59501	1010	4	3	BARNI
1.39005	2.82855	1573	1	1	PRULI
1.80543	4.59856	1101	2	3	BARNI
0	0	745	16	3	BARNI
0	0	634	15	1	PRULI
0.85417	3.62606	1629	11	1	BARNI
0	0	1310	4	3	PRULI
0.63385	2.29941	1568	9	3	BARNI
0	0.403218	1522	11	1	BARNI
0.8874	1.32094	1568	14	4	PRULI
0	0	1283	19	3	BARNI
0	0.202943	756	19	3	BARNI
1.008	3.26767	986	9	3	BARNI
1.382	2.57782	863	19	3	BARNI
2.02245	2.34151	1376	16	3	BARNI
1.44641	4.3061	962	15	1	PRULI
2.68619	11.2736	1184	1	1	BARNI
0.80368	1.08555	1484	13	1	BARNI
0.5855	1.75117	1358	10	3	BARNI
1.00248	5.58209	1388	5	2	PRULI
0.87622	0.96615	1588	16	3	PRULI
1.00902	3.60197	1576	1	1	BARNI
0.27531	0.424999	1444	14	4	BARNI
0	0	1107	1	1	BARNI
2.52096	12.3557	1577	1	1	PRULI
1.10126	3.39999	722	1	1	PRULI
0.78869	1.06792	1293	17	5	BARNI
3.28558	2.53594	363	9	3	PRULI
0.25451	0.736674	1562	1	1	PRULI
2.89911	5.35089	1577	1	1	PRULI
1.38467	6.59061	1292	14	4	PRULI
1.35338	4.0478	1175	14	4	PRULI
0.79777	2.25775	1495	7	5
1.76378	8.30426	1127	1	1	PRULI
0	1.27854	420	6	4	PRULI
0.25582	0.394915	1554	4	3	PRULI
0.83228	4.38968	1433	7	5	BARNI
0	0.775525	1187	17	5
0.90061	1.43991	1545	20	4	PRULI
1.2661	2.93168	628	16	3	PRULI
0.72282	1.04608	1100	16	3	BARNI
0	1.03134	1562	14	4	BARNI
1.24392	2.59228	799	1	1	PRULI
1.85553	3.05019	1509	5	2	BARNI
0.98894	6.20187	804	16	3	PRULI
0.69308	1.81884	1434	6	4	BARNI
2.01805	5.11091	1576	13	1	PRULI
1.61369	4.81221	1355	1	1	PRULI
1.76039	4.30268	1355	1	1	BARNI
0.50644	0.635198	1570	11	1	PRULI
0	1.57173	1269	19	3
1.85918	5.32143	1283	3	1	BARNI
0	0	1175	19	3	BARNI
1.53142	5.73274	1298	7	5	BARNI
2.73547	8.16388	1090	1	1	BARNI
2.56304	5.60506	698	9	3	PRULI
2.88362	8.68022	1034	9	3	BARNI
5.71489	8.87904	1175	2	3	PRULI
0	0.377583	1219	11	1	BARNI
1.85952	5.34471	976	5	2	BARNI
0.27267	0.736607	1458	11	1	PRULI
0.53291	1.64531	1492	7	5
0.78775	1.6214	1514	19	3	PRULI
1.9914	5.23991	1098	3	1	BARNI
1.58705	2.75613	501	1	1	BARNI
0.64747	0.487062	1575	4	3	BARNI
2.41152	8.44234	1154	9	3	BARNI
1.51546	6.62826	1574	9	3	BARNI
0	5.68053	1526	5	2
2.00516	8.77007	1487	15	1	BARNI
1.12942	10.4608	352	18	4	PRULI
0.40076	0.850641	992	16	3	PRULI
0.54459	0.210171	365	6	4	PRULI
0.69381	1.5396	1146	14	4	PRULI
0	0	1156	8	3	BARNI
0.42203	0.325742	942	14	4	PRULI
2.52898	10.931	786	11	1	PRULI
0.27304	0.421496	1456	6	4	PRULI
2.30821	12.8902	1464	14	4	BARNI
0.26398	2.34314	1506	5	2	BARNI
1.37849	2.87272	1442	1	1	BARNI
0.49694	0.703196	1200	1	1	BARNI
0.66592	1.8632	1194	6	4	PRULI
0.52517	1.82407	757	6	4	PRULI
0	0	487	15	1	PRULI
0	0	1525	13	1	PRULI
0.28519	0.880486	1394	15	1	PRULI
2.13283	4.34136	1714	4	3	BARNI
0	0	1575	1	1	BARNI
1.01547	3.33106	783	20	4	BARNI
2.83968	4.16438	700	9	3	PRULI
0.42323	1.41556	1409	3	1	BARNI
0.94849	2.87606	1467	14	4	BARNI
0.83943	1.10144	1184	10	3	PRULI
0	0.0526148	1458	17	5	BARNI
1.33179	3.09488	1512	5	2	BARNI
0.26717	1.08263	1488	19	3	PRULI
0	0.292795	1572	1	1	PRULI
0.63345	2.98244	1569	6	4	BARNI
0	0.989198	1551	13	1	BARNI
1.60466	3.09636	991	19	3	PRULI
1.49009	9.66092	1334	2	3	BARNI
2.8617	13.6774	903	1	1	BARNI
0.45023	1.73754	883	8	3	BARNI
0.36506	0.633986	1089	16	3	BARNI
1.27422	3.98314	1560	19	3	PRULI
3.31935	6.30647	1557	2	3	PRULI
0	0	568	8	3	PRULI
0.41027	0.316666	969	7	5
1.27015	1.71561	939	6	4	PRULI
0.61588	2.07973	1291	18	4	PRULI
0.75941	2.19806	1047	7	5	PRULI
2.72549	7.88065	1392	17	5	BARNI
1.89829	12.2447	1466	15	1	PRULI
1.43695	1.47879	830	8	3	BARNI
0	0.644641	476	12	1	PRULI
0.99388	3.19635	1200	14	4	PRULI
0	0	684	11	1	PRULI
0	0.294481	521	1	1	PRULI
1.49645	3.85005	797	13	1	BARNI
0.37862	1.12024	1575	13	1	PRULI
0	2.34314	1506	14	4
0	0.155708	1478	12	1	BARNI
1.37088	3.63722	1160	15	1	BARNI
1.38741	4.81886	1576	1	1	BARNI
0	0.379764	404	19	3	BARNI
2.03725	3.93109	683	14	4	BARNI
1.80981	8.84695	1318	16	3	PRULI
0.94363	1.22576	1502	4	3	BARNI
0	0	1177	2	3	PRULI
10.153	9.41256	326	17	5	BARNI
0.28235	1.08966	1408	2	3	PRULI
4.05478	7.62548	503	9	3	BARNI
1.25729	4.56101	1581	18	4	PRULI
0.78755	1.3373	1262	1	1	PRULI
1.0564	1.11254	1448	5	2	PRULI
0.65622	1.57966	1554	5	2	BARNI
2.12824	14.2912	1401	2	3	PRULI
0.52104	2.31243	763	2	3	PRULI
2.46998	3.56461	1571	4	3	BARNI
3.2581	9.99071	1313	9	3	PRULI
1.02068	3.24969	1558	14	4	BARNI
0	1.31884	349	5	2	BARNI
0	0	384	14	4	BARNI
1.74602	8.91522	1480	20	4	PRULI
1.85526	7.31324	1500	14	4	BARNI
0.92393	1.68095	1506	6	4	PRULI
1.68218	3.35414	709	6	4	BARNI
0.519	1.40205	1532	1	1	PRULI
0	0	449	1	1	PRULI
2.02318	8.49106	1572	1	1	PRULI
0	0	1574	11	1	PRULI
1.40728	1.35774	565	16	3	PRULI
0.39413	1.92668	1513	11	1	PRULI
1.64384	7.95427	1572	9	3	BARNI
0	0	355	5	2	BARNI
0.47554	2.56931	836	2	3	PRULI
1.15401	4.8989	689	20	4	PRULI
0.7959	1.53578	999	15	1	BARNI
2.09749	6.84931	1232	6	4	PRULI
0.66435	1.29936	1535	5	2	BARNI
0	0	1208	16	3	PRULI
0	0	1009	20	4	BARNI
0.45279	8.79542	1317	15	1	BARNI
2.14554	13.2481	1575	1	1	BARNI
0.66204	1.02198	1201	9	3	PRULI
0	0	1521	16	3	BARNI
0.75869	1.75677	1572	3	1	BARNI
0.4261	1.89109	933	1	1	BARNI
2.26435	8.17682	1229	16	3	PRULI
1.51739	4.00153	1572	6	4	BARNI
0.51496	1.98737	386	1	1	BARNI
0.82737	1.27721	961	10	3	BARNI
0	0	973	14	4	PRULI
0	0	1436	13	1	BARNI
1.0752	1.55603	1479	1	1	PRULI
0.82394	0.635957	965	13	1	PRULI
0.53339	2.12709	1118	7	5	PRULI
0.7501	1.10967	1590	11	1	BARNI
0.84466	2.93376	1412	11	1	BARNI
0	0.109199	1405	12	1	PRULI
0	0.502483	458	1	1	BARNI
0.29404	0.737619	1352	8	3	PRULI
1.40615	5.32793	1555	4	3	PRULI
0.42595	1.20548	1400	6	4	PRULI
1.00902	1.84966	1576	1	1	PRULI
0.54835	0.846481	725	5	2	BARNI
0	0	1427	3	1	BARNI
0	0.167861	457	17	5
0	0.56458	1087	19	3	BARNI
0.51597	0.448028	1541	16	3	PRULI
0.1334	0.10297	1490	7	5	PRULI
1.5145	4.52968	1050	19	3	PRULI
2.07637	10.6308	1436	2	3	PRULI
1.02595	2.12815	1550	12	1	PRULI
2.14729	4.32099	1296	18	4	BARNI
1.20576	2.92491	1154	2	3	PRULI
2.24086	17.4994	1508	6	4	BARNI
0	0	1425	1	1	BARNI
0	0	313	16	3	PRULI
0.13813	4.85116	1439	1	1	PRULI
0	12.8866	1137	17	5
1.25017	7.55866	1431	10	3	BARNI
0.92454	1.54614	1290	1	1	PRULI
0.46227	1.42721	860	13	1	BARNI
0.38007	1.12453	1569	16	3	BARNI
0.74518	3.73856	1067	1	1	BARNI
0.25402	0.245087	1565	1	1	BARNI
0.80803	4.72955	1476	7	5
0.38275	1.62484	1558	6	4	PRULI
1.63828	5.53214	1456	4	3	PRULI
0.26627	0.308288	1493	10	3	BARNI
0.99388	3.50685	1400	11	1	BARNI
1.15905	4.13755	686	9	3	PRULI
2.35979	17.1424	1432	5	2	BARNI
1.89432	6.43331	1574	1	1	PRULI
0	1.82215	1263	3	1	BARNI
0.63997	1.08672	1553	1	1	PRULI
1.90157	6.45793	1568	6	4	PRULI
1.06086	2.96819	1499	3	1	BARNI
0	0.490175	313	9	3	BARNI
1.58389	9.98381	753	6	4	BARNI
1.00775	3.69464	789	8	3	BARNI
0.81023	1.14652	1472	5	2	PRULI
1.13659	4.33761	1574	16	3	BARNI
1.28659	4.46868	1545	1	1	PRULI
0	1.72959	1508	17	5
2.71119	6.20882	1495	4	3	BARNI
0.67934	1.94009	1463	14	4	PRULI
0	0	471	4	3	PRULI
0.92026	3.5515	648	1	1	PRULI
0.3089	2.38422	1287	15	1	BARNI
2.19471	11.2528	634	1	1	BARNI
0.62992	0.886454	1125	4	3	BARNI
0.40116	1.85782	991	4	3	PRULI
0	0.377893	1218	13	1	BARNI
0.30278	2.10331	1313	3	1	BARNI
0	0.151906	505	16	3	BARNI
0.73349	0.735985	1355	12	1	PRULI
1.2355	3.12571	1448	9	3	BARNI
0.5322	1.33502	747	12	1	PRULI
0	1.22153	628	11	1	PRULI
1.1762	4.6905	1521	15	1	PRULI
0.43306	3.84397	918	14	4	BARNI
1.20618	2.32744	824	8	3	PRULI
0.34183	1.12133	1163	20	4	BARNI
0.94319	2.54798	843	16	3	PRULI
1.31346	3.45644	1487	5	2	BARNI
2.15882	6.72915	1197	18	4	BARNI
1.00538	2.82683	1384	5	2	PRULI
0.87106	1.00849	1141	3	1	BARNI
0.41936	0.755255	1422	6	4	BARNI
0.53434	3.19635	744	18	4	BARNI
0	0.288664	1063	11	1	PRULI
0.26539	0.768147	1498	10	3	PRULI
0.45452	0.701637	1312	1	1	PRULI
1.01491	4.02866	1371	8	3	PRULI
0.79405	3.57514	1502	2	3	PRULI
0.92347	4.18755	861	20	4	PRULI
0.4124	2.49342	1446	1	1	BARNI
0	0.809629	379	5	2	PRULI
1.64593	3.6646	1570	14	4	PRULI
2.16705	4.40963	1009	2	3	PRULI
0.39835	0.922393	998	3	1	BARNI
1.53892	3.21697	1550	11	1	BARNI
0.38202	0.786289	1561	13	1	PRULI
0	0.842067	911	14	4	PRULI
0.25145	0.194086	1581	10	3	PRULI
0.35783	0.276192	1111	7	5	BARNI
1.76083	3.85072	1016	9	3	PRULI
0.75941	1.02576	1047	1	1	BARNI
0.9267	1.0729	858	6	4	PRULI
0.71567	1.17382	1111	1	1	PRULI
2.78567	15.665	999	1	1	BARNI
0.14702	1.7022	1352	14	4	PRULI
0.77095	1.83475	1547	11	1	BARNI
1.59447	1.74346	748	14	4	BARNI
1.51251	1.79354	1497	17	5	BARNI
0.54948	1.37838	1447	4	3	BARNI
0.92948	3.07464	1497	10	3	BARNI
3.52756	17.2211	1127	2	3	PRULI
0	0	1572	3	1	BARNI
0.49777	1.21664	1198	14	4	PRULI
2.02834	7.04501	1372	12	1	PRULI
1.68837	2.59095	1510	17	5	BARNI
0	0	451	13	1	PRULI
0.4872	2.44427	1224	19	3	BARNI
1.00902	3.01787	1576	1	1	BARNI
1.32342	3.06441	1502	3	1	BARNI
1.82179	4.2184	982	20	4	PRULI
1.27096	4.07105	1564	14	4	PRULI
0.80206	0.877007	1487	2	3	PRULI
0	10.9109	914	3	1
1.26449	3.46474	1572	16	3	PRULI
0.76404	1.76915	1561	20	4	PRULI
0.38349	3.69995	1555	2	3	PRULI
1.75737	6.17919	1018	13	1	BARNI
0	0.220755	695	16	3	PRULI
0.69341	0.446002	860	5	2	PRULI
1.72844	3.52877	1000	5	2	BARNI
2.01805	6.28607	1379	1	1	BARNI
0.13358	1.95905	1488	14	4	PRULI
0.76111	2.15402	1567	16	3	BARNI
1.18585	4.80525	1341	11	1	PRULI
1.56518	4.76516	1143	14	4	PRULI
0	0.652177	941	1	1	BARNI
1.64843	2.95875	1426	5	2	BARNI
1.49121	3.79821	1333	7	5	BARNI
3.40379	10.4283	1074	9	3	PRULI
0.81801	1.99936	1458	8	3	PRULI
3.50578	7.84712	567	9	3	PRULI
0.20534	0.950979	968	3	1	BARNI
0.75821	1.46304	1573	16	3	BARNI
0	4.49446	1502	17	5
1.01482	6.65787	1567	19	3	PRULI
1.52126	3.91389	1568	16	3	BARNI
0.26789	0.206772	1484	14	4	PRULI
0.77647	3.71575	1280	1	1	BARNI
1.80473	4.97486	1542	4	3	PRULI
0	0	635	3	1	BARNI
0.88683	2.05348	1569	19	3	BARNI
0.33464	1.54974	1188	8	3	BARNI
0.12612	0.535429	1576	6	4	PRULI
0	20.5663	373	5	2
1.26852	6.36414	1567	16	3	BARNI
2.36386	8.42199	1594	5	2	BARNI
2.38533	9.66575	500	1	1	PRULI
0.14713	0.624601	1351	2	3	PRULI
3.25865	20.6243	305	19	3	PRULI
0	2.00555	918	17	5
2.54745	14.5849	1357	4	3	BARNI
1.91132	2.21286	416	1	1	PRULI
2.95141	10.308	1347	1	1	BARNI
0.34781	0.939609	1143	9	3	PRULI
2.17243	9.9209	1098	9	3	BARNI
0.28255	1.85374	1407	14	4	BARNI
1.82623	15.5593	1415	1	1	PRULI
0.83695	1.1305	950	13	1	BARNI
1.41984	2.87671	1120	9	3	BARNI
5.3603	17.5835	445	3	1	BARNI
0.24631	3.08941	1614	16	3	BARNI
1.76534	8.65228	1126	1	1	PRULI
1.67216	6.53386	951	7	5
1.70823	2.57989	1457	5	2	BARNI
1.0306	2.98298	1543	11	1	BARNI
1.0882	5.31947	1096	12	1	PRULI
1.14487	3.42416	1389	5	2	PRULI
0	0.945768	730	1	1	BARNI
1.54932	5.5606	1283	6	4	PRULI
1.12225	6.60473	1417	16	3	PRULI
0.37886	0.536109	1574	1	1	PRULI
1.02639	1.71646	581	16	3	BARNI
0.63104	3.31202	1575	11	1	PRULI
1.60305	4.63986	744	9	3	PRULI
0	0	1295	9	3	PRULI
0	0.273647	841	1	1	BARNI
2.21274	4.12738	1078	1	1	PRULI
1.89183	15.3842	1471	5	2	BARNI
0	0.099304	1545	8	3	BARNI
0.76748	0.987289	1554	11	1	BARNI
2.51795	7.12599	1421	11	1	BARNI
1.20785	4.46157	1152	1	1	PRULI
1.17521	2.52684	1184	1	1	BARNI
1.24626	3.60716	638	1	1	PRULI
0.4176	2.09509	952	14	4	BARNI
0.62824	0.387926	1582	3	1	BARNI
1.58074	2.13513	1509	12	1	BARNI
1.09319	4.28914	1091	2	3	PRULI
0.76394	1.94582	1301	4	3	PRULI
1.44566	3.6264	1100	11	1	BARNI
0	0.150515	1529	18	4	BARNI
1.06726	2.78018	1490	5	2	BARNI
1.7498	4.72699	1136	7	5
0.5376	1.6079	1479	12	1	PRULI
0	0.0976605	1571	14	4	PRULI
2.13893	7.15395	1394	9	3	PRULI
0.51731	1.24776	1537	9	3	BARNI
0.88019	4.13284	1355	5	2	BARNI
0.54089	2.40052	735	15	1	PRULI
0.55875	3.07281	1423	1	1	PRULI
0.2099	0.162011	947	1	1	BARNI
1.7255	5.6602	1152	1	1	BARNI
1.90887	2.58291	1485	5	2	PRULI
0.75724	0.974125	1575	1	1	BARNI
1.44805	2.89576	1510	1	1	PRULI
2.92859	9.95989	1086	11	1	PRULI
0.34331	2.98105	1158	19	3	PRULI
0.50291	2.13494	1581	5	2	BARNI
1.30109	5.91382	1375	1	1	BARNI
0	0	380	5	2	BARNI
0.39715	0.153271	1001	14	4	PRULI
0.30604	2.24409	1299	14	4	PRULI
2.26958	7.29899	1051	1	1	BARNI
1.97789	6.65167	1407	1	1	BARNI
0	0	1300	5	2	BARNI
0.55292	1.28032	719	11	1	BARNI
2.42043	5.02075	657	3	1	BARNI
1.19267	1.27854	1500	7	5
0	0.576243	1065	9	3	PRULI
1.01417	0.978474	1568	12	1	PRULI
0.35751	1.65566	1112	6	4	BARNI
0.54385	1.2593	1462	6	4	BARNI
1.14313	1.51954	1565	1	1	BARNI
2.26527	9.54351	1053	1	1	PRULI
1.01095	5.02312	1573	9	3	BARNI
1.40977	7.32007	1551	15	1	PRULI
1.49918	2.20601	1078	9	3	PRULI
0.6884	4.84849	1155	16	3	PRULI
1.66152	6.52871	1316	1	1	PRULI
2.05651	2.02058	1101	17	5	BARNI
1.29779	1.50253	919	1	1	PRULI
0	0.461012	832	1	1	BARNI
0.5568	1.28928	714	14	4	PRULI
0.78207	4.37638	1525	12	1	PRULI
0.65559	2.47949	1516	9	3	BARNI
1.4794	4.10032	1478	2	3	PRULI
0	0	1075	3	1	PRULI
0.65244	1.91413	1563	9	3	BARNI
0.50515	2.04696	1574	16	3	BARNI
0	0	1585	16	3	PRULI
0.39479	1.52358	1007	10	3	BARNI
0.38398	1.18551	1553	19	3	BARNI
0.25241	0.7793	1575	1	1	BARNI
0.42564	1.31413	934	14	4	PRULI
1.00902	3.40727	1576	1	1	BARNI
0.75772	1.80328	1574	9	3	BARNI
1.53102	5.07148	1558	16	3	BARNI
0.72612	0.770626	1095	20	4	BARNI
0	5.25209	964	1	1
1.00902	3.60197	1576	15	1	PRULI
0.8891	3.0881	1565	13	1	BARNI
0.50515	2.53433	1574	1	1	BARNI
1.65925	1.60084	1198	6	4	PRULI
2.27175	10.4231	1575	1	1	PRULI
0.81067	1.62685	1226	2	3	PRULI
0.67473	2.39563	1473	1	1	BARNI
1.23849	2.86775	321	5	2	PRULI
2.41116	1.85867	1362	5	2	PRULI
1.49457	2.96632	931	13	1	BARNI
0	0	658	2	3	PRULI
0.98894	2.09909	1206	19	3	PRULI
0.63426	1.46865	1567	19	3	PRULI
1.13717	1.75543	874	6	4	PRULI
0.45108	3.01743	1322	10	3	BARNI
2.3308	3.62738	571	5	2	PRULI
0.14757	0.0569505	1347	11	1	BARNI
0.67657	0.365546	1469	3	1	BARNI
0	0	991	9	3	BARNI
2.89764	3.35477	686	1	1	BARNI
0	0.390252	1376	13	1	BARNI
0.35783	0.69048	1111	12	1	PRULI
1.7748	5.08806	1568	9	3	BARNI
0.39518	1.75386	1006	20	4	BARNI
0.57784	1.0035	1376	11	1	BARNI
0	0	596	3	1	BARNI
0.89338	3.01678	890	14	4	PRULI
1.38618	6.36595	1434	1	1	PRULI
0	0.379764	808	4	3	PRULI
0.93826	1.75875	1483	7	5
1.45093	4.22503	1507	8	3	PRULI
2.77364	11.4177	430	5	2	PRULI
0	2.29984	1501	17	5
1.11405	2.88669	1249	15	1	PRULI
0	0	736	3	1	PRULI
1.81624	4.98435	985	9	3	BARNI
0.27081	0.470307	1468	19	3	PRULI
2.72298	24.8001	1095	6	4	BARNI
3.54906	12.6211	1556	5	2	BARNI
0.93873	1.44911	847	9	3	PRULI
0	0.249066	1232	9	3	BARNI
1.28293	0.316339	485	4	3	BARNI
1.09822	3.81442	724	14	4	PRULI
0	0	1569	12	1	BARNI
0	1.46649	1517	17	5	BARNI
2.2848	5.97631	783	5	2	PRULI
1.33051	5.39143	1494	12	1	BARNI
3.35889	9.56347	1500	17	5	BARNI
0	0.146584	1570	9	3	PRULI
0.35026	1.35176	1135	9	3	PRULI
1.13218	7.86473	1229	11	1	BARNI
0	0.347902	441	6	4	PRULI
1.23294	4.44096	1451	1	1	PRULI
9.78598	29.9768	325	1	1	PRULI
1.13156	7.56934	1054	12	1	PRULI
3.97556	12.0969	1300	1	1	BARNI
1.12542	2.49736	1413	16	3	BARNI
2.71138	14.7146	1173	1	1	BARNI
0.38153	1.25154	1042	14	4	PRULI
0	0	500	12	1	PRULI
0.29624	0.571627	671	6	4	PRULI
0.40022	0.514848	1490	14	4	BARNI
0.3188	0.24607	1247	1	1	PRULI
0.47821	2.09159	1247	14	4	PRULI
0	0	503	10	3	BARNI
0.30487	0.823599	1304	14	4	BARNI
0.38798	0.698746	1537	6	4	PRULI
1.13804	4.39193	1572	12	1	PRULI
0	0	1064	3	1	BARNI
1.20838	11.5418	1316	1	1	PRULI
4.74693	10.0756	335	14	4	PRULI
1.67321	2.71205	1188	3	1	BARNI
0	0.462471	1327	12	1	PRULI
0.82907	2.86202	1501	17	5	BARNI
0.2661	1.02694	1494	14	4	BARNI
1.74673	3.64013	1138	1	1	BARNI
0	0	918	15	1	BARNI
1.92366	13.9567	1550	1	1	PRULI
0.33719	0.195197	1179	8	3	PRULI
1.27189	6.31089	1094	6	4	PRULI
3.03015	2.80655	656	8	3	BARNI
7.1242	7.55441	985	17	5	BARNI
2.87563	7.35218	553	8	3	BARNI
3.83318	7.60783	726	1	1	BARNI
0.80858	1.76828	1475	9	3	BARNI
0	0	381	2	3	BARNI
0.27588	1.49059	1441	5	2	BARNI
0.76995	2.52571	1549	15	1	BARNI
0.78723	4.25336	1010	1	1	PRULI
1.4616	3.58948	1496	9	3	PRULI
0.47975	3.2092	1243	19	3	BARNI
0.72348	0.837623	1099	9	3	PRULI
0	0.050904	1507	10	3	BARNI
0.66303	1.07469	1499	8	3	BARNI
0	1.43741	1014	19	3	BARNI
4.93836	6.40455	539	9	3	BARNI
1.1605	5.75822	1199	9	3	BARNI
1.09822	4.39718	1448	5	2	PRULI
0.77145	3.27491	1546	12	1	PRULI
1.39591	5.92581	712	1	1	PRULI
1.20067	1.54454	1490	18	4	BARNI
0.25967	1.20254	1531	18	4	PRULI
0.7007	2.47645	1332	5	2	BARNI
1.95905	9.42523	1522	9	3	BARNI
1.36994	8.72332	1451	6	4	PRULI
1.88862	1.63993	842	13	1	BARNI
0.98081	0.378515	608	18	4	BARNI
3.12626	13.6735	763	9	3	PRULI
1.38136	3.67835	1439	1	1	BARNI
0.51798	1.09946	1535	11	1	BARNI
0	2.38848	546	1	1	PRULI
0.68402	2.74538	1453	7	5	PRULI
0	0	930	1	1	BARNI
1.23904	3.55213	1123	1	1	PRULI
1.47607	4.2407	1212	7	5	BARNI
0	2.45873	312	1	1	BARNI
1.36916	2.64194	1597	18	4	BARNI
2.3664	15.1192	1512	18	4	PRULI
0.8026	2.27143	1486	7	5	PRULI
0	0.198223	774	9	3	BARNI
0.97371	2.89886	1429	5	2	PRULI
1.35486	2.68904	1027	1	1	PRULI
2.85451	10.0147	766	1	1	PRULI
0.59693	1.26702	666	18	4	BARNI
0	0	1473	14	4	BARNI
0	0	1545	11	1	BARNI
0.50676	1.22231	1569	20	4	BARNI
1.9726	10.4821	1310	1	1	BARNI
0	0.225625	1020	3	1	BARNI
0.78258	5.08395	1524	15	1	PRULI
0.66083	2.34626	1504	14	4	BARNI
2.07369	5.83059	671	16	3	PRULI
1.88952	12.2993	1578	1	1	PRULI
0.20098	0.232697	989	1	1	BARNI
1.53921	1.86689	904	14	4	PRULI
0.6051	1.28438	1314	1	1	BARNI
0.82996	2.88272	1437	12	1	PRULI
1.41535	4.24831	1264	12	1	PRULI
1.05944	6.28622	1501	12	1	PRULI
0.94207	2.18139	422	14	4	PRULI
1.31467	3.14561	1512	2	3	PRULI
0	0	639	16	3	BARNI
1.57917	1.90448	1007	2	3	BARNI
1.40314	5.64061	1700	14	4	BARNI
0	0	772	5	2	BARNI
0.25848	0.598536	1538	1	1	PRULI
0.3077	0.534374	1292	6	4	PRULI
0.46371	0.775474	1286	1	1	PRULI
0.89195	1.42606	1560	14	4	BARNI
2.78567	9.21469	999	16	3	PRULI
0	0.388417	1580	11	1	PRULI
0.63264	3.12514	1571	1	1	PRULI
0.76807	1.0671	1294	3	1	BARNI
0	0	1588	11	1	BARNI
0	0.107591	1426	12	1	PRULI
1.1424	4.21281	1566	1	1	BARNI
1.9584	5.74398	1015	12	1	PRULI
2.89296	5.42344	1174	9	3	PRULI
3.21543	16.4347	1489	2	3	PRULI
0	0	902	8	3	PRULI
0.41211	1.48441	1447	8	3	PRULI
1.38829	4.04262	1575	2	3	PRULI
0.76649	0.936719	1556	1	1	PRULI
1.44274	12.4967	1240	13	1	BARNI
0	0	1088	19	3	BARNI
1.44356	5.23672	1377	9	3	PRULI
0	0.726866	1372	1	1	PRULI
1.31641	3.33041	1359	8	3	BARNI
0.52138	1.00606	1525	10	3	BARNI
0.383	0.147808	1557	18	4	PRULI
1.51005	2.1721	1448	11	1	BARNI
4.7141	26.8847	759	1	1	PRULI
0.36273	1.39986	1096	14	4	PRULI
0.75199	3.33742	1586	6	4	PRULI
1.77254	9.72341	1570	9	3	BARNI
0.2755	6.3794	1443	3	1	PRULI
1.81087	3.92432	1427	1	1	PRULI
0	0.274217	1119	9	3	PRULI
0.73895	1.99623	807	1	1	PRULI
0.42293	0.816089	470	18	4	BARNI
5.0112	18.7406	1052	9	3	PRULI
0	0	568	5	2	BARNI
1.19746	3.49893	1162	2	3	PRULI
0.27007	1.04229	1472	1	1	BARNI
2.01568	9.82901	999	5	2	PRULI
1.008	2.41185	986	9	3	BARNI
0.13349	1.13343	1489	18	4	PRULI
0.45591	0.351891	436	2	3	BARNI
0	0.0982232	781	5	2	BARNI
1.87416	1.38637	1494	5	2	BARNI
1.01331	2.47669	1177	2	3	PRULI
0.70546	2.87019	882	17	5	BARNI
0.39729	1.17547	1501	7	5	PRULI
3.49055	19.4971	1082	1	1	PRULI
0.79352	0.816632	1503	14	4	BARNI
0.84406	2.71452	1413	13	1	BARNI
1.23949	2.75064	1004	17	5	BARNI
1.64384	4.14793	1572	1	1	PRULI
0	0.111339	1378	11	1	PRULI
0.94768	1.46293	839	1	1	PRULI
1.44137	8.69777	1517	3	1	BARNI
1.26208	4.18874	1575	1	1	BARNI
1.7136	5.02598	580	16	3	BARNI
1.80473	4.92511	1542	16	3	PRULI
1.12942	1.3076	704	1	1	BARNI
0.82343	4.38538	1207	20	4	BARNI
1.13443	3.59969	1577	1	1	PRULI
0.5647	1.38024	1056	1	1	PRULI
0.69992	3.91665	568	11	1	BARNI
1.0185	1.76877	1171	6	4	BARNI
1.39449	4.06067	1568	11	1	PRULI
1.66923	6.49559	1429	11	1	PRULI
0.15397	0.891313	1291	6	4	BARNI
1.77029	5.8559	1572	16	3	BARNI
1.89764	6.71309	1257	7	5
2.57199	2.97774	1082	9	3	BARNI
0.15385	1.30625	1292	6	4	BARNI
0	1.82315	1094	14	4	PRULI
0	0	1564	16	3	BARNI
0.65907	1.42437	1508	7	5	BARNI
0.75437	1.98938	1581	19	3	BARNI
6.33462	8.90525	603	17	5	BARNI
0	0	786	8	3	PRULI
1.06015	1.8411	750	1	1	PRULI
2.5984	12.8689	918	1	1	BARNI
2.03453	8.67515	1406	2	3	PRULI
0.69381	1.67348	1146	14	4	BARNI
0	0	1321	2	3	PRULI
0	0	514	4	3	BARNI
0.76257	1.66766	1564	1	1	BARNI
0	0	776	16	3	BARNI
9.73834	27.2272	741	17	5	BARNI
1.06583	2.67362	746	13	1	PRULI
0.94957	2.68737	628	1	1	PRULI
0.92026	3.72907	1296	14	4	PRULI
5.67937	11.933	315	1	1	BARNI
1.61608	3.21434	1599	2	3	PRULI
0.76218	3.70619	1304	16	3	PRULI
0	3.44222	312	5	2	BARNI
0.60144	0.348165	1322	10	3	BARNI
0.29232	2.42546	1360	9	3	PRULI
1.91824	5.18201	829	9	3	BARNI
1.62268	6.18395	980	14	4	BARNI
0	0	805	14	4	PRULI
1.30689	7.8175	1521	14	4	BARNI
0.75869	1.12238	1572	15	1	PRULI
1.00966	4.14003	1575	5	2	PRULI
0	2.46465	996	1	1
0	0.254647	1205	11	1	PRULI
1.05459	2.95616	1557	5	2	BARNI
0	0	963	1	1	PRULI
1.84053	13.1405	1512	14	4	BARNI
1.89463	6.33684	1259	9	3	PRULI
0.38337	1.84938	1037	6	4	PRULI
2.82501	5.45113	774	1	1	PRULI
1.7616	1.82769	1511	5	2	BARNI
1.40164	8.40885	1560	16	3	PRULI
0	1.37865	1558	11	1	PRULI
0.9667	4.19703	1645	18	4	BARNI
0.8731	2.80792	1366	15	1	PRULI
2.41355	7.82975	1597	5	2	BARNI
1.59918	4.32008	1243	14	4	PRULI
0	10.0899	1589	5	2
0.25698	0.595054	1547	5	2	BARNI
1.86431	3.22556	1094	5	2	PRULI
1.10534	7.32286	1079	14	4	BARNI
0.69551	1.34206	1429	14	4	BARNI
2.50429	6.64438	1270	1	1	BARNI
1.43459	1.58539	1500	17	5	BARNI
2.63416	4.0663	981	6	4	PRULI
0	0.0970428	1581	8	3	PRULI
0.87954	1.69718	452	9	3	PRULI
2.34861	9.64054	931	4	3	PRULI
0	2.81447	1063	20	4	PRULI
0.66703	1.08118	1490	11	1	PRULI
0.70739	2.11573	1124	9	3	PRULI
3.15226	19.1065	1072	9	3	PRULI
0	0.381022	1208	9	3	BARNI
0.97799	3.39686	1626	5	2	BARNI
1.6271	3.76759	1466	9	3	PRULI
5.10877	13.6218	428	9	3	PRULI
1.85774	2.97017	749	9	3	BARNI
0.41628	1.92785	955	12	1	PRULI
3.5496	13.3413	1288	13	1	BARNI
1.34673	4.8335	1476	19	3	BARNI
0.82026	1.37175	1454	19	3	BARNI
0.83637	0.753136	1426	18	4	PRULI
3.66257	14.0061	597	1	1	BARNI
2.54626	8.76302	1602	5	2	BARNI
1.3203	3.90638	1355	3	1	BARNI
1.7801	5.49581	335	9	3	PRULI
0	0	729	15	1	PRULI
0.75724	2.24049	1575	3	1	BARNI
0.58065	2.46495	1027	8	3	PRULI
0.43306	1.33703	1377	14	4	PRULI
3.132	10.4754	952	9	3	BARNI
0	0	1393	8	3	PRULI
2.12287	7.59675	1030	8	3	BARNI
0	0.387436	792	10	3	PRULI
0.36428	1.73388	1637	18	4	BARNI
0.5568	3.33065	714	3	1	BARNI
0.50451	0.632779	1576	9	3	PRULI
0.77195	3.7239	1545	9	3	PRULI
1.29328	9.18352	1537	9	3	PRULI
0	0	1476	19	3	PRULI
1.63435	5.67655	973	1	1	PRULI
1.07447	3.73195	1480	14	4	PRULI
1.26208	3.70167	1575	9	3	BARNI
1.80667	4.40032	1569	4	3	BARNI
0.7967	1.61419	998	4	3	PRULI
1.81948	10.5326	874	19	3	BARNI
0.25257	1.7058	1574	1	1	PRULI
0	0	1298	8	3	PRULI
1.89312	7.70444	1155	5	2	BARNI
0	0.484295	1584	18	4	PRULI
0.38202	2.16229	1561	6	4	BARNI
0	0.894604	343	11	1	BARNI
4.11853	3.74766	1003	17	5	BARNI
1.23125	4.91001	1453	14	4	BARNI
1.44528	2.65964	1471	5	2	BARNI
0.64329	1.61369	618	15	1	PRULI
0.14541	0.561173	1367	14	4	PRULI
2.22098	1.0714	358	13	1	BARNI
0.88345	1.46119	1575	1	1	PRULI
0.26753	1.39383	1486	11	1	BARNI
1.78964	6.56125	1555	11	1	PRULI
1.00838	1.55662	1577	11	1	BARNI
0	0	609	7	5
1.88033	10.5739	1480	1	1	BARNI
3.84112	12.106	621	1	1	PRULI
0	0.376041	816	20	4	PRULI
0	1.7781	1510	18	4	PRULI
0	0.408588	1502	17	5
0.25468	0.63886	1561	14	4	PRULI
1.75345	5.10595	1247	1	1	PRULI
0.65495	0.568708	1214	7	5	BARNI
0	0.195695	1568	14	4	BARNI
0.69551	1.82521	1429	15	1	PRULI
0	0.540228	1136	7	5
0	0	1526	9	3	PRULI
0	0	932	5	2	BARNI
0.95681	3.5079	831	5	2	PRULI
0	1.35722	1300	1	1	PRULI
1.09444	2.63979	1453	6	4	BARNI
0.3248	1.25347	612	1	1	PRULI
0.95108	5.01628	627	9	3	PRULI
1.75609	6.23511	1501	5	2	BARNI
1.29356	2.49606	1383	3	1	BARNI
0.39715	0.153271	1001	3	1	BARNI
0.84287	5.31294	1415	1	1	PRULI
0	0	701	5	2	BARNI
2.23067	5.54777	802	1	1	PRULI
6.26331	20.2276	603	14	4	PRULI
0	6.28909	1049	5	2
0.29103	1.12317	1366	3	1	BARNI
3.01178	14.5676	990	16	3	PRULI
1.03315	1.1164	962	1	1	BARNI
0.50323	0.971042	1580	1	1	PRULI
2.36857	11.8127	1091	15	1	BARNI
1.62901	1.86066	1443	5	2	BARNI
1.89432	10.576	1574	1	1	PRULI
0	0	436	10	3	BARNI
0.80913	1.97766	1474	5	2	PRULI
1.09974	3.76665	1446	1	1	BARNI
0.90148	3.73994	882	4	3	BARNI
2.80936	4.47302	686	4	3	BARNI
0	1.38013	667	8	3	BARNI
0	0.101808	1507	7	5	BARNI
1.34158	1.89839	889	1	1	BARNI
1.47441	5.0176	1483	6	4	PRULI
1.42595	3.19176	1394	18	4	BARNI
0.12742	0.147524	1560	14	4	BARNI
1.30861	3.53513	1519	1	1	PRULI
3.58517	11.0687	998	1	1	PRULI
0	0.382605	802	19	3	PRULI
1.65994	3.84362	479	1	1	PRULI
0	0.675879	908	12	1	PRULI
2.01726	3.77274	1281	12	1	PRULI
1.28037	2.6559	1242	5	2	PRULI
0.53149	0.410226	374	16	3	BARNI
0.79131	2.19876	1256	1	1	PRULI
0.5647	1.08966	704	14	4	BARNI
0	0.293729	1567	4	3	PRULI
1.00838	2.33493	1577	14	4	PRULI
0	0.574429	1469	4	3	BARNI
0.66347	2.91896	1498	15	1	BARNI
1.59022	5.72785	1500	18	4	PRULI
0.59514	0.91871	1336	6	4	PRULI
0	0	427	15	1	BARNI
1.53694	6.17851	1552	11	1	PRULI
0.65286	1.2769	1562	4	3	BARNI
2.3664	0.913242	336	7	5	BARNI
1.00902	1.70364	1576	1	1	BARNI
0.6914	1.46754	1150	20	4	BARNI
1.70381	7.89041	700	1	1	BARNI
0	2.69758	455	10	3	BARNI
0.70115	2.43531	567	12	1	PRULI
0.20098	0.232697	989	18	4	PRULI
0.3884	0.287312	1602	5	2	BARNI
1.41278	4.74341	1407	14	4	PRULI
0.38622	1.98737	1544	1	1	BARNI
1.05383	4.42278	1509	11	1	BARNI
0.1718	0.0663028	1157	6	4	PRULI
0	0.504134	913	1	1	PRULI
0	0	1494	12	1	BARNI
0	0	593	1	1	PRULI
0.18717	0.650104	1062	3	1	BARNI
2.2066	8.58667	1081	1	1	PRULI
2.97238	5.44873	535	11	1	PRULI
1.87625	4.2206	1345	5	2	BARNI
0.97759	1.63485	610	1	1	PRULI
1.39538	3.13311	1567	4	3	PRULI
0	0.360393	1490	17	5
0.32347	3.12093	1229	14	4	PRULI
0.99888	2.84298	1592	16	3	BARNI
0	0	615	1	1	BARNI
0.68544	1.48134	1450	9	3	BARNI
0.50259	1.35774	1582	3	1	PRULI
1.68456	5.85094	472	14	4	BARNI
2.89583	9.25976	961	18	4	PRULI
4.55043	9.26762	1432	9	3	PRULI
0	0	1105	16	3	PRULI
1.59715	2.76333	1277	5	2	BARNI
0.63104	2.38661	1575	11	1	PRULI
0	0	958	2	3	BARNI
1.24756	3.31671	1434	8	3	PRULI
1.28576	6.94678	1546	19	3	PRULI
2.17963	5.12705	1586	5	2	PRULI
1.12213	2.53646	1240	1	1	BARNI
0.27957	2.80523	1422	9	3	BARNI
0	0.589528	1041	14	4	PRULI
0.44009	1.30213	1355	2	3	PRULI
0.50355	1.55465	1579	3	1	BARNI
1.77254	5.66792	785	14	4	BARNI
1.2561	4.84754	1266	13	1	BARNI
0.64225	1.73501	619	1	1	PRULI
0.52517	1.52006	757	1	1	PRULI
1.51354	2.72582	1576	11	1	PRULI
1.46483	4.23981	1357	20	4	PRULI
1.73985	4.36438	457	9	3	PRULI
0	0.342848	895	18	4	BARNI
0.52551	0.608426	1513	9	3	BARNI
0	0.220914	1389	13	1	PRULI
1.65648	6.39269	720	14	4	BARNI
0	0.098602	1556	11	1	BARNI
2.48783	6.14467	799	9	3	PRULI
0	1.11104	1519	11	1	BARNI
0.5143	1.33974	1546	3	1	PRULI
0.50451	0.73013	1576	6	4	PRULI
1.64733	4.23825	1086	12	1	PRULI
0	1.17417	1568	11	1	PRULI
0.8691	1.86869	1601	18	4	PRULI
1.36056	4.20054	1461	3	1	BARNI
0.95842	1.40553	1037	14	4	BARNI
0.77799	3.55289	1533	16	3	PRULI
1.50948	1.07397	1500	17	5	BARNI
2.912	4.35699	1567	5	2	PRULI
0.99888	3.85489	995	2	3	PRULI
0.27285	1.15832	1457	11	1	PRULI
1.30204	2.23326	1374	12	1	BARNI
0.31677	0.91688	1255	13	1	BARNI
1.15905	3.13111	343	2	3	PRULI
4.56211	14.5879	610	9	3	PRULI
1.00775	5.10443	1578	1	1	PRULI
0	0	1149	2	3	PRULI
0.40076	0.463986	992	8	3	BARNI
1.51932	6.35198	1570	9	3	BARNI
1.26151	3.26879	1103	1	1	PRULI
1.24626	0.841671	1276	12	1	BARNI
1.02661	1.33714	1549	13	1	PRULI
0.69844	3.18062	1423	1	1	PRULI
1.01031	6.33583	1574	1	1	BARNI
1.57899	5.82282	1133	19	3	PRULI
0.96027	1.54413	1242	16	3	PRULI
1.38653	7.39396	1577	2	3	BARNI
1.07199	2.95502	1298	9	3	BARNI
0.95337	5.51887	834	14	4	BARNI
1.71474	5.75215	1507	1	1	PRULI
0	1.53543	1299	17	5
1.14022	2.39573	1569	19	3	BARNI
1.47653	2.70666	1077	1	1	BARNI
0.27361	0.63355	1453	13	1	BARNI
0	0.410226	1122	6	4	PRULI
1.48786	3.56	1336	2	3	BARNI
1.99699	3.61627	1294	20	4	BARNI
2.47103	11.6598	1329	17	5	BARNI
0.38448	0.667709	1034	15	1	BARNI
1.25908	3.94798	1263	9	3	BARNI
0.83519	0.411878	1490	17	5	BARNI
2.27036	19.558	1161	9	3	PRULI
1.28937	6.96631	925	1	1	PRULI
0.79299	3.6724	1504	1	1	PRULI
2.88452	7.87055	1501	17	5	BARNI
0	0	1184	5	2	PRULI
0.56753	1.31413	1401	1	1	BARNI
1.50361	8.58807	1322	1	1	PRULI
1.31932	2.94177	1356	1	1	BARNI
0.79141	2.34158	1507	5	2	BARNI
0	0.313367	1224	8	3	BARNI
0.692	1.8694	1149	19	3	BARNI
3.20609	4.4852	496	9	3	PRULI
1.9227	17.6941	1344	9	3	BARNI
1.45625	4.32736	1365	2	3	PRULI
0.54948	1.11331	1447	19	3	BARNI
0.27742	0.107065	1433	1	1	PRULI
0.91884	3.30962	1298	8	3	BARNI
0	0	1573	19	3	PRULI
0.52831	0.61166	1505	11	1	PRULI
1.29076	4.48319	1540	11	1	BARNI
1.42663	1.46818	418	1	1	BARNI
0	0.40111	765	1	1	PRULI
1.5161	7.15115	1180	16	3	PRULI
0.50579	0.829586	1572	9	3	BARNI
1.25968	4.22939	1578	11	1	PRULI
0	0.250694	612	3	1	PRULI
0	0	693	10	3	BARNI
0.38349	0.394661	1555	6	4	PRULI
0.4261	0.822211	933	15	1	BARNI
1.94035	1.66404	922	1	1	BARNI
1.01159	2.09836	1572	19	3	BARNI
1.49867	4.57435	1459	16	3	BARNI
1.1515	4.72161	1381	8	3	BARNI
1.78757	6.62265	1112	9	3	PRULI
1.07117	3.42518	1299	1	1	PRULI
0.44026	1.27429	903	10	3	PRULI
0.71297	1.48582	1394	20	4	BARNI
0.5207	0.904271	1527	2	3	PRULI
0.5938	1.37498	1339	11	1	BARNI
0.69164	1.06767	1437	14	4	PRULI
0.50483	1.75343	1575	14	4	PRULI
1.8381	5.67489	1514	16	3	BARNI
2.13998	4.69667	1470	5	2	BARNI
0	0.610038	1509	11	1	PRULI
1.21288	2.54841	1475	1	1	PRULI
0.87438	4.27429	682	18	4	PRULI
0.5074	1.12596	1567	1	1	BARNI
1.48342	3.30766	1206	1	1	PRULI
0.6528	2.01543	1218	3	1	BARNI
1.62135	2.50285	613	13	1	BARNI
2.68192	9.01065	1260	1	1	PRULI
1.09467	0.818265	1500	17	5	BARNI
0	0	1513	8	3	BARNI
0.75104	1.3043	1588	11	1	BARNI
0.63144	2.72928	1574	1	1	BARNI
0	1.90304	1169	14	4	PRULI
0.39676	1.83742	1002	14	4	PRULI
0.75628	3.59969	1577	1	1	BARNI
0	0	1551	16	3	PRULI
1.02529	3.36327	1551	1	1	BARNI
1.0967	3.28011	1450	2	3	BARNI
1.06298	1.87532	1309	3	1	PRULI
0.82996	2.34888	1437	18	4	BARNI
0.54064	2.92105	1103	1	1	PRULI
0.55732	1.36218	1070	18	4	BARNI
0	0.20548	1120	5	2
0.35815	1.3822	1110	3	1	PRULI
0	0	1517	11	1	BARNI
0.76797	1.97585	1553	14	4	PRULI
0.79141	1.78164	1507	9	3	BARNI
0.48899	0.6605	1626	1	1	BARNI
1.01159	2.83035	1572	4	3	PRULI
0.19622	0.227184	1013	11	1	BARNI
1.52255	9.00962	1175	1	1	BARNI
1.65479	2.61577	1525	5	2	BARNI
2.94053	3.50139	964	5	2	BARNI
1.61084	4.84892	1234	2	3	PRULI
0	0	1209	8	3	PRULI
1.24626	6.49289	1276	8	3	BARNI
0.33634	0.778805	591	5	2	BARNI
1.98787	4.4861	1539	9	3	BARNI
0.8857	1.1231	1571	3	1	BARNI
0.89828	5.0019	1549	14	4	BARNI
0.68132	2.36645	1167	7	5	BARNI
1.6704	8.48778	1428	1	1	PRULI
0.3077	0.712498	1292	14	4	PRULI
1.2992	1.8802	612	12	1	PRULI
0	0.127747	1201	1	1	PRULI
1.70057	3.79186	1052	6	4	BARNI
0.64678	3.16168	922	20	4	PRULI
0.7424	1.71904	1071	5	2	BARNI
2.0614	3.06849	675	3	1	PRULI
0	0.420572	912	14	4	PRULI
2.0924	5.04686	760	18	4	BARNI
0.77748	2.25036	1534	2	3	PRULI
0.89252	3.2476	1559	11	1	BARNI
2.65543	9.36945	524	5	2	BARNI

## Sheet: II year
baseline DDD	follow-up DDD	assisted popn	district code	lha code	treatment
0	2.17352	1200	7	5	PRULI
0.98771	1.9059	805	14	4	BARNI
0.15627	3.07573	1272	6	4	PRULI
0.60235	9.18223	660	2	3	BARNI
0.26486	3.73085	1501	2	3	PRULI
0.51563	2.28844	1542	4	3	PRULI
0.47554	8.13616	1254	15	1	PRULI
1.149	4.76681	692	2	3	PRULI
2.08733	15.0574	1238	9	3	PRULI
0.58079	4.37075	1369	2	3	BARNI
0	0	1172	4	3	PRULI
2.34067	11.5657	1499	17	5	BARNI
2.5299	11.8555	550	18	4	BARNI
1.64071	16.414	1575	1	1	BARNI
1.60305	3.45412	1488	1	1	BARNI
1.40083	9.67689	1419	8	3	BARNI
1.63678	19.4413	1093	9	3	BARNI
1.54091	7.08648	1548	16	3	PRULI
1.87107	15.0387	1515	5	2	BARNI
0	0.560626	821	19	3	PRULI
0.88514	6.53909	1572	14	4	PRULI
1.57012	7.27131	1266	14	4	PRULI
0.28396	3.67123	1400	8	3	BARNI
0	15.1578	1579	3	1
1.41088	7.86483	1268	15	1	BARNI
0	0.0683711	1122	9	3	PRULI
1.39395	15.6545	1426	12	1	PRULI
0.7785	3.0044	1532	3	1	BARNI
0.75081	2.8251	1059	1	1	BARNI
1.26288	14.2313	1574	1	1	PRULI
1.38477	6.36435	1579	4	3	PRULI
0.52796	4.38065	753	9	3	BARNI
0	0	1575	8	3	PRULI
2.17839	16.7436	1095	9	3	PRULI
0	2.8412	999	2	3	BARNI
0.6204	2.68158	1602	12	1	PRULI
5.90596	20.4406	638	9	3	PRULI
1.60791	8.68734	989	9	3	PRULI
2.49095	7.88272	798	9	3	BARNI
0	0	959	16	3	BARNI
1.82365	34.1335	1526	1	1	PRULI
1.65189	5.94999	361	16	3	PRULI
0.50903	2.65203	1562	14	4	BARNI
0	0.876156	1576	1	1	PRULI
0	0	387	9	3	PRULI
0	5.21608	853	5	2
1.76691	22.4049	1575	1	1	PRULI
1.36149	8.66954	1460	14	4	BARNI
1.51546	10.6734	1574	1	1	PRULI
0.41936	0.323681	1422	1	1	PRULI
0.346	6.07556	1149	2	3	PRULI
0	0.972273	1578	6	4	BARNI
0	0	897	9	3	PRULI
3.2808	19.1408	1030	8	3	BARNI
0.71374	15.4251	1114	14	4	BARNI
1.26208	12.0304	1575	19	3	PRULI
0.75523	3.55581	1316	14	4	BARNI
2.25724	16.66	1409	12	1	PRULI
0	0	572	11	1	BARNI
3.71752	63.1252	909	16	3	PRULI
0.1306	3.62897	1522	16	3	BARNI
0.27044	0.626223	1470	12	1	PRULI
1.50134	10.545	1324	14	4	BARNI
1.00378	3.47705	1412	9	3	BARNI
0.4612	2.49182	1293	16	3	BARNI
2.04998	4.68939	1505	17	5	BARNI
2.65037	22.4049	1575	3	1	BARNI
1.14753	4.33014	1559	11	1	BARNI
0	0.512783	1496	7	5
0.69502	8.24792	1144	6	4	PRULI
0.83403	3.96973	1430	2	3	PRULI
1.34439	3.70591	1035	19	3	BARNI
0	0.818811	1499	7	5
0.25451	6.23717	1562	14	4	BARNI
2.69312	13.2143	1550	9	3	BARNI
0.25665	0.544762	1549	14	4	BARNI
0.53399	6.95511	1489	3	1	BARNI
1.08424	3.6264	1100	18	4	BARNI
0.32216	0.745987	1234	14	4	BARNI
2.16848	19.0386	1100	4	3	PRULI
0.89944	4.80175	1326	2	3	BARNI
0.63104	5.60122	1575	1	1	PRULI
1.50248	9.9152	1323	8	3	BARNI
3.15187	19.0565	946	9	3	BARNI
0.63507	2.3896	1252	9	3	BARNI
0	0	729	10	3	BARNI
1.82418	12.5174	1336	5	2	BARNI
0.12669	2.39573	1569	20	4	BARNI
2.93244	29.5047	949	14	4	PRULI
0	0.573648	1471	6	4	PRULI
2.21029	10.006	1564	4	3	BARNI
0.13	1.45497	1529	16	3	BARNI
0	0.127641	601	12	1	PRULI
2.41308	18.858	659	16	3	BARNI
0	2.43037	1231	1	1	PRULI
1.58231	13.3579	1005	16	3	PRULI
1.70292	13.0244	1284	16	3	BARNI
2.22595	15.2909	893	20	4	BARNI
0	0.770425	1394	3	1	BARNI
0	4.19361	1500	17	5
0.62182	2.87971	959	16	3	PRULI
2.18781	4.94529	636	12	1	BARNI
0	5.44611	493	2	3	BARNI
0.5074	3.27998	1567	15	1	PRULI
0	3.71189	310	6	4	BARNI
1.0353	12.3193	1152	11	1	PRULI
1.39005	18.1722	1144	18	4	PRULI
0	0	893	8	3	BARNI
0	3.43934	513	16	3	PRULI
0	16.0881	1502	17	5
3.27805	14.0765	812	5	2	BARNI
0.52586	1.36986	1512	16	3	PRULI
1.49551	21.3544	1595	1	1	PRULI
0	0	997	7	5	PRULI
1.05328	6.99723	1491	9	3	BARNI
1.32225	7.71092	1353	1	1	BARNI
2.28043	28.1621	1569	9	3	BARNI
1.8923	10.6516	749	4	3	BARNI
3.83592	31.1354	1158	17	5	BARNI
1.66824	5.99238	1549	8	3	BARNI
1.84448	15.2768	1401	15	1	BARNI
0.90103	7.60783	1573	9	3	BARNI
0	0	1302	8	3	PRULI
0.25305	1.41608	1571	16	3	PRULI
0.32321	2.36997	1230	15	1	BARNI
0.7983	3.51213	1245	14	4	BARNI
0.8197	2.31982	1455	3	1	BARNI
0.90285	5.34257	1321	9	3	PRULI
0.30866	5.47945	1288	20	4	PRULI
0	0.924245	1577	14	4	BARNI
0.1326	2.45643	1499	15	1	PRULI
0.79511	1.2274	500	19	3	PRULI
1.05396	7.24008	943	10	3	BARNI
0.58464	7.89686	1020	2	3	BARNI
2.62112	4.67283	788	9	3	PRULI
2.73179	28.5888	1237	16	3	PRULI
0.80803	0.779597	492	5	2	BARNI
0.75917	8.3988	1571	19	3	BARNI
0	1.29444	1126	8	3	BARNI
0.50451	8.56686	1576	3	1	BARNI
0.2661	4.92931	747	1	1	PRULI
3.16078	8.26758	566	5	2	BARNI
1.16928	10.5291	510	12	1	PRULI
0.97559	6.87117	815	1	1	PRULI
1.42391	7.96797	1396	6	4	PRULI
3.06336	6.96191	584	14	4	BARNI
1.14459	5.34974	1563	20	4	BARNI
1.46454	26.3072	1493	1	1	PRULI
1.26772	9.19765	1568	9	3	PRULI
1.03376	2.67866	1346	3	1	BARNI
0	0.402901	952	2	3	BARNI
2.15102	3.79161	1133	5	2	BARNI
0	0.753136	1426	19	3	BARNI
1.569	5.09528	1355	5	2	PRULI
1.08919	17.8645	365	15	1	BARNI
0	0.691102	1554	5	2	PRULI
0.26189	6.56957	1518	3	1	BARNI
0.50968	4.17984	1560	20	4	BARNI
0.7558	7.87541	526	5	2	PRULI
1.3839	10.5358	1580	18	4	BARNI
0.39755	0.409132	1500	20	4	BARNI
0	2.32156	1520	5	2
0.39729	4.39524	1501	13	1	BARNI
1.15494	6.33904	1549	12	1	BARNI
3.93924	20.6928	1494	17	5	BARNI
0.63224	4.19673	1572	13	1	BARNI
3.07635	17.7178	1576	4	3	BARNI
1.7475	13.8251	1365	5	2	PRULI
0	0	1251	11	1	PRULI
0.82962	4.35429	1198	7	5
1.60845	12.3629	1483	18	4	PRULI
0.4076	3.98506	1463	13	1	BARNI
0	0.491746	1560	19	3	PRULI
1.81532	3.15256	438	15	1	PRULI
1.35223	5.08806	588	3	1	PRULI
0.94425	5.87736	1501	5	2	BARNI
0	33.3293	1259	5	2
1.31878	4.4028	1481	9	3	BARNI
1.1074	11.8594	718	14	4	PRULI
0.79991	2.16091	1491	1	1	PRULI
0	1.40985	925	5	2
0.50515	4.38635	1574	1	1	BARNI
1.00393	2.60136	1386	7	5
1.36461	9.06973	1311	12	1	PRULI
1.02025	5.70913	1169	11	1	PRULI
0.93889	6.15976	1482	18	4	PRULI
2.866	18.0918	971	16	3	PRULI
0	1.24063	1113	6	4	PRULI
1.86041	12.316	1389	16	3	PRULI
1.88118	7.34051	951	19	3	BARNI
0.75869	4.97752	1572	16	3	PRULI
0.25549	1.87344	1556	8	3	BARNI
1.19506	12.7085	1497	5	2	BARNI
1.26048	11.1882	1577	16	3	BARNI
0.6426	1.81861	928	14	4	BARNI
0	0	324	2	3	BARNI
0.71438	0.827087	1113	11	1	PRULI
1.27218	7.24164	1250	1	1	BARNI
0.26293	0.608828	1512	2	3	PRULI
0.27957	12.7314	1422	1	1	BARNI
1.64551	20.3847	1208	14	4	BARNI
0.40566	1.409	490	20	4	BARNI
2.70569	40.6534	1102	5	2	BARNI
1.58389	4.99191	753	5	2	BARNI
0.63751	4.57617	1559	11	1	PRULI
0.40238	4.19278	1482	14	4	PRULI
1.71607	4.85661	1390	19	3	BARNI
0.94463	5.78077	1473	14	4	BARNI
2.13455	4.42926	1247	5	2	BARNI
1.00902	6.42514	1576	1	1	PRULI
2.303	33.7179	1381	13	1	PRULI
0.51034	4.87453	1558	14	4	BARNI
0	7.64464	1154	5	2
1.32519	13.9105	1500	7	5	BARNI
0.61445	1.18566	1294	3	1	BARNI
0.25305	2.24619	1571	11	1	PRULI
0.89782	4.01926	1107	14	4	PRULI
2.33464	13.6435	596	18	4	BARNI
0.88345	0.681887	450	1	1	BARNI
4.96005	41.1414	1143	5	2	PRULI
0	1.02855	895	1	1	BARNI
1.51739	17.3237	1572	1	1	PRULI
4.07135	21.6273	830	16	3	PRULI
1.5326	14.9048	1297	1	1	PRULI
0	1.55042	1138	9	3	BARNI
2.08144	23.9475	1528	2	3	PRULI
0.55216	1.38508	1440	14	4	BARNI
0.26415	0.101943	1505	11	1	BARNI
0.78827	6.13496	1513	6	4	PRULI
1.26933	7.98474	1566	14	4	PRULI
1.35223	18.2648	735	2	3	BARNI
1.75754	7.59662	1131	14	4	BARNI
2.09975	9.84572	1457	5	2	PRULI
0.25354	2.8865	1568	18	4	BARNI
1.66923	7.30082	1429	10	3	BARNI
0.39206	1.43741	1014	15	1	PRULI
0	0.472803	1298	18	4	BARNI
0	0	501	1	1	BARNI
2.15867	6.38691	1105	14	4	PRULI
3.90086	20.0173	1234	9	3	PRULI
0.44837	4.67195	1330	6	4	PRULI
2.08612	23.3472	1334	1	1	PRULI
0.49355	5.04749	1611	5	2	BARNI
0	3.19332	1057	12	1	PRULI
0	2.50421	919	1	1	BARNI
0	0	1065	10	3	BARNI
0	0.309324	992	11	1	PRULI
1.89047	6.91936	1408	5	2	PRULI
1.37615	11.0938	1300	1	1	PRULI
1.80707	21.1706	1540	1	1	BARNI
0	3.24875	732	15	1
0.55216	1.75799	1440	11	1	BARNI
0.53184	4.00238	1495	1	1	PRULI
0.89712	7.96305	1551	14	4	PRULI
1.99176	8.30153	998	19	3	PRULI
0.94476	2.8439	1052	15	1	BARNI
0.25241	5.30898	1575	1	1	PRULI
0.58421	10.4838	1361	1	1	PRULI
1.99665	7.7911	896	1	1	BARNI
0	1.09394	1122	10	3	PRULI
2.44927	31.7893	1542	15	1	BARNI
0.79564	2.60996	1499	7	5
0.50644	3.07827	1570	5	2	BARNI
1.19118	6.55072	1335	5	2	BARNI
2.36453	18.4329	1261	9	3	BARNI
1.49355	10.4274	1464	6	4	PRULI
0.50515	3.75276	1574	1	1	PRULI
1.4527	4.11126	821	1	1	BARNI
0.25798	2.43926	1541	14	4	BARNI
0.40733	5.29231	1464	11	1	PRULI
0.43944	3.22226	1357	16	3	BARNI
0	2.20202	1498	11	1	BARNI
1.17845	6.39269	528	5	2	BARNI
2.05414	36.5878	1258	12	1	PRULI
1.19314	5.06504	833	18	4	BARNI
0.76452	3.39304	1560	14	4	PRULI
0	15.7325	1180	17	5
0	51.2307	1147	15	1
0.84766	9.15968	1407	5	2	BARNI
0.28396	1.36986	1400	14	4	BARNI
1.04345	6.09068	1524	15	1	BARNI
1.10925	1.5411	896	14	4	BARNI
0.93699	6.71556	1485	6	4	PRULI
0.25241	3.26332	1575	1	1	PRULI
0	0.0972889	1577	3	1	BARNI
0.75628	9.38838	1577	10	3	BARNI
0.56915	6.36981	1397	6	4	PRULI
1.2661	6.89488	1413	1	1	BARNI
0.4432	3.72016	1794	14	4	PRULI
1.27015	8.08788	626	1	1	PRULI
1.46089	5.36413	1473	5	2	BARNI
0.51563	1.59196	1542	14	4	BARNI
0.9744	0.752082	816	15	1	BARNI
0.91955	1.4195	1297	8	3	BARNI
0.7616	6.0253	1044	8	3	BARNI
0.82686	8.87106	1202	3	1	BARNI
3.20002	20.2677	1056	1	1	BARNI
0	0.357356	1288	1	1	BARNI
0	1.86195	412	6	4	PRULI
0	2.00874	1413	1	1	PRULI
2.34919	34.4508	1100	5	2	PRULI
0.50708	2.34834	1568	18	4	BARNI
0.81133	4.5923	735	14	4	PRULI
0	0.487062	1575	11	1	BARNI
1.09519	22.4008	363	18	4	BARNI
1.7591	6.44927	678	1	1	BARNI
0.89138	3.68573	1561	14	4	BARNI
0	25.2937	1292	17	5
0.95642	5.16747	1247	12	1	BARNI
1.24887	5.86387	955	12	1	PRULI
1.20471	4.9149	1155	8	3	BARNI
0	8.12529	321	19	3	BARNI
0.53905	3.43255	1475	9	3	BARNI
1.74214	19.0268	1141	8	3	PRULI
0.7373	1.3658	1348	20	4	BARNI
0	0.292423	1574	1	1	BARNI
0.31457	1.86157	989	5	2	BARNI
1.65786	6.46201	1199	1	1	BARNI
2.39542	14.5817	1573	4	3	BARNI
1.54391	3.7239	515	1	1	PRULI
0	2.80086	1479	17	5
0	0.724753	1376	3	1	BARNI
0.43831	1.52241	907	13	1	BARNI
2.0733	25.104	1534	4	3	PRULI
0	2.07331	1184	3	1	PRULI
0.76404	22.2618	1561	1	1	PRULI
0	3.54227	1386	2	3	PRULI
0	0	1071	9	3	BARNI
1.22116	11.7818	1465	19	3	BARNI
4.18268	19.1342	874	9	3	PRULI
0	1.0458	1247	3	1	BARNI
1.81809	5.84698	656	19	3	BARNI
1.09476	7.42377	1271	7	5
0	0.307054	1499	7	5	PRULI
0	5.50567	1254	17	5
0.80858	7.85326	1475	2	3	BARNI
1.3099	2.27483	607	15	1	PRULI
0	0.222677	689	10	3	PRULI
0.7967	5.84182	1497	7	5
0	0.0641944	1195	7	5	PRULI
1.42493	14.8476	1116	14	4	BARNI
1.79657	46.899	1549	16	3	PRULI
1.39716	6.56834	1565	6	4	BARNI
0.2494	4.33131	1594	14	4	PRULI
1.48026	10.854	940	9	3	PRULI
1.62047	11.7431	1104	19	3	PRULI
0.29646	5.94935	1341	20	4	BARNI
0	0.490175	313	5	2	PRULI
1.45479	10.8204	1503	1	1	PRULI
0	13.4821	1468	17	5
0	0.291682	526	1	1	PRULI
0	1.36118	1578	14	4	BARNI
1.97929	5.36271	1502	17	5	BARNI
0	0.736102	1459	12	1	PRULI
0.88424	1.77449	1124	9	3	BARNI
1.89192	25.2138	1576	11	1	BARNI
0	7.47579	1570	6	4	BARNI
1.15838	5.18568	858	13	1	BARNI
3.08366	31.3074	838	5	2	BARNI
1.88952	15.7994	1578	1	1	PRULI
0.81577	1.10189	1462	1	1	PRULI
1.48712	17.4085	802	19	3	PRULI
0.66883	3.61364	1486	11	1	BARNI
2.56487	11.6306	310	3	1	BARNI
2.57382	12.8363	1004	5	2	BARNI
1.1632	8.32962	1538	11	1	BARNI
1.40615	3.84795	1555	1	1	BARNI
0.50451	1.55761	1576	1	1	BARNI
1.02265	6.70925	1555	4	3	PRULI
1.88952	5.39611	1578	3	1	BARNI
0.20119	7.45383	988	14	4	PRULI
0.74518	0.934639	1067	1	1	BARNI
1.89065	5.57723	1513	5	2	BARNI
1.99027	17.8099	1598	5	2	PRULI
1.86771	12.3049	1490	1	1	BARNI
0	3.24962	1440	11	1	BARNI
0.27417	1.69296	1450	7	5
1.16244	10.5174	1539	14	4	PRULI
0.20098	0.0775656	989	9	3	BARNI
0.61924	1.43388	1284	11	1	BARNI
1.46835	9.06665	1083	18	4	BARNI
1.19866	0.616783	995	1	1	PRULI
0.79991	9.3125	1491	11	1	PRULI
1.19826	11.2011	1493	16	3	BARNI
1.19267	2.30137	1000	19	3	BARNI
0	0	945	1	1	PRULI
0.83286	5.94628	1432	7	5	PRULI
1.09923	11.3831	1085	8	3	BARNI
0.94431	11.9654	1263	12	1	PRULI
0	1.26512	667	7	5	PRULI
2.12218	16.9941	1124	14	4	BARNI
0.94118	6.02947	1056	13	1	PRULI
0	0.0983491	1560	4	3	BARNI
0.26699	2.11229	1489	20	4	BARNI
0	0	1555	14	4	PRULI
0	12.3227	1575	1	1
0	0.463986	992	8	3	PRULI
0.99141	5.42024	1203	8	3	BARNI
0	0.604629	1015	19	3	BARNI
0.37838	3.99138	1576	1	1	BARNI
1.36774	27.6235	872	6	4	PRULI
0	1.97073	1051	1	1	BARNI
0.50069	22.7045	794	14	4	PRULI
0.92538	3.20215	1102	9	3	BARNI
0.14178	1.96979	1402	6	4	PRULI
0	49.2088	1495	17	5
0	1.47524	832	1	1	BARNI
0.88674	16.0269	1345	2	3	BARNI
1.58074	13.2175	1509	1	1	BARNI
1.26288	11.3558	1574	19	3	BARNI
0.52656	1.57489	1510	14	4	PRULI
0.4432	1.19729	897	9	3	BARNI
0.78105	8.4901	1527	14	4	BARNI
1.7475	11.9705	910	9	3	PRULI
2.57651	52.0033	1543	1	1	PRULI
1.98778	17.6438	1000	18	4	BARNI
2.33399	6.45524	511	3	1	BARNI
0.62904	7.18571	1580	6	4	PRULI
0.94591	3.70263	1471	18	4	BARNI
1.21042	8.20064	1478	11	1	PRULI
0	0	1114	19	3	BARNI
2.0924	8.36862	1045	12	1	PRULI
1.19267	15.189	1500	7	5	PRULI
1.01095	8.04675	1573	5	2	BARNI
1.12796	5.62589	1609	5	2	BARNI
0	1.56257	1571	9	3	PRULI
1.36617	4.48148	582	14	4	PRULI
0	3.66816	481	5	2	PRULI
0	5.97162	1169	14	4	PRULI
1.5097	8.25386	1580	5	2	PRULI
0.9227	5.69747	1508	14	4	PRULI
1.01677	10.9869	391	3	1	PRULI
0.96293	3.71617	1445	1	1	BARNI
1.87662	12.8132	1377	2	3	BARNI
0.38572	1.38936	1546	3	1	BARNI
1.63862	15.3717	1577	1	1	PRULI
0	1.02089	1578	1	1
0.8857	6.2991	1571	1	1	PRULI
0.88978	6.79903	1117	3	1	BARNI
0.77647	2.622	1024	12	1	PRULI
0.70338	13.464	1413	3	1	BARNI
1.76151	0.880907	1045	5	2	BARNI
0.89886	13.7765	1548	1	1	BARNI
2.87327	33.6688	761	15	1	PRULI
3.33049	31.7944	1134	1	1	BARNI
0.33296	1.79895	1194	6	4	PRULI
0.4076	3.46071	1463	13	1	PRULI
0.89038	2.92074	893	15	1	BARNI
0.12916	8.47375	1539	11	1	BARNI
0	3.39204	1470	10	3	BARNI
0.58636	0.67887	1356	16	3	PRULI
0	0	1478	5	2	BARNI
1.09721	8.60985	1087	5	2	BARNI
0.76404	2.8503	1561	6	4	PRULI
2.11466	6.52871	376	1	1	BARNI
0.79511	5.46192	1250	7	5	PRULI
0	0	328	10	3	PRULI
0	0	1085	11	1	BARNI
0	0.102215	1501	5	2
0	0	1265	8	3	PRULI
0.14616	3.15874	1360	15	1	PRULI
1.65037	8.42137	1084	2	3	PRULI
0.92454	3.98428	1290	11	1	BARNI
6.43525	81.4034	556	9	3	BARNI
2.71472	15.2493	659	11	1	PRULI
1.09319	12.2346	1091	1	1	BARNI
0.95796	7.02426	830	15	1	BARNI
0.40788	0.157412	1462	15	1	PRULI
0	0	1230	9	3	BARNI
1.77367	12.8587	1569	1	1	PRULI
0.63064	3.79668	1576	1	1	PRULI
1.27585	5.2192	1558	9	3	BARNI
1.65542	15.2835	1561	14	4	PRULI
2.56681	11.0963	1037	5	2	BARNI
1.70869	5.71496	1047	10	3	PRULI
0	0.368809	416	5	2	BARNI
0.27493	2.97088	1446	12	1	BARNI
1.89072	19.6524	1577	19	3	PRULI
0.75869	1.56157	1572	16	3	PRULI
0	0	1360	9	3	PRULI
0.23579	0.909992	843	11	1	BARNI
0.53291	0.514158	746	2	3	PRULI
0.59812	7.38654	997	1	1	BARNI
0	1.41779	1515	8	3	BARNI
1.55701	12.318	1532	20	4	BARNI
2.93533	13.4634	792	5	2	PRULI
0	3.27371	1570	11	1	BARNI
3.04252	2.34834	392	19	3	PRULI
0.96846	2.89657	821	20	4	BARNI
0	1.68599	728	19	3	PRULI
0.89712	11.722	1551	2	3	PRULI
0.12661	1.36812	1570	9	3	BARNI
0.63345	8.65397	1569	4	3	PRULI
0	0	694	17	5	BARNI
3.96366	17.5911	1003	9	3	BARNI
0.96027	7.50447	828	14	4	BARNI
0.79883	5.85747	1493	13	1	PRULI
1.09444	7.97217	1453	1	1	PRULI
2.76801	28.2414	1149	18	4	BARNI
0.51945	4.20982	1148	14	4	PRULI
0	4.30812	1104	12	1	PRULI
0	5.40878	1163	17	5
2.96491	41.8386	1542	1	1	PRULI
0	0.194331	1579	11	1	BARNI
1.92242	9.64468	517	5	2	PRULI
0	1.22446	1253	1	1	BARNI
0.90002	1.9848	1546	20	4	BARNI
1.83568	11.1324	1516	9	3	PRULI
2.3664	26.3014	1260	9	3	BARNI
0	0.0977227	785	2	3	BARNI
4.07332	17.0821	732	16	3	PRULI
0.38597	5.7348	1030	1	1	BARNI
1.74131	45.8	1484	7	5
2.66051	8.11615	1569	1	1	PRULI
2.21521	10.8286	1346	8	3	BARNI
0	2.10034	767	14	4	BARNI
0.27267	1.36798	1458	18	4	BARNI
3.37904	42.9277	1376	2	3	PRULI
0.39168	2.26736	1015	9	3	PRULI
0.64748	8.43336	1228	10	3	PRULI
0.50419	5.10767	1577	1	1	PRULI
0.33408	4.51249	1190	14	4	BARNI
5.08239	57.5343	352	15	1	PRULI
0.43735	1.18149	909	3	1	BARNI
0.7888	3.16591	1260	1	1	PRULI
0.25566	0.295996	1555	4	3	PRULI
0	3.65755	797	12	1	PRULI
0.41965	6.74809	1421	1	1	BARNI
0.36742	5.81369	1082	9	3	PRULI
0	2.97912	927	8	3	BARNI
0.75199	4.06295	1586	11	1	BARNI
1.13264	6.44733	702	3	1	BARNI
2.16399	14.7937	643	14	4	PRULI
0	1.40849	1525	14	4	BARNI
2.1469	10.8684	1574	1	1	BARNI
1.24333	9.05673	1279	16	3	PRULI
1.69007	11.0879	1529	9	3	BARNI
2.05322	8.86476	1549	16	3	PRULI
0.77496	3.58888	1539	1	1	PRULI
0.61588	3.32757	1291	1	1	BARNI
0.26592	4.36157	1495	7	5	PRULI
0	0.57248	804	16	3	PRULI
0.1258	0.873938	1580	15	1	PRULI
0	1.21766	504	1	1	PRULI
1.06441	5.75086	1494	9	3	BARNI
2.54453	26.7541	1491	17	5	BARNI
2.08045	10.3646	1051	6	4	BARNI
0.26681	1.85345	1490	7	5	BARNI
1.11987	4.97009	1065	20	4	PRULI
0.57243	4.36305	1389	6	4	PRULI
2.67714	10.0088	1188	1	1	PRULI
1.48674	4.64749	1337	8	3	BARNI
1.13344	6.83467	1403	1	1	PRULI
0.56411	3.54699	1103	5	2	BARNI
1.40344	7.23794	1558	9	3	BARNI
1.37615	9.50053	1300	1	1	PRULI
0.79617	2.91896	1498	18	4	BARNI
0	0.190117	807	5	2	BARNI
0.89298	4.6179	1113	2	3	BARNI
0.96846	2.99001	821	14	4	BARNI
0.90471	12.6191	1538	8	3	PRULI
0.35181	3.80167	1130	12	1	BARNI
2.39491	36.3536	498	14	4	PRULI
0	0	458	9	3	PRULI
0.5745	7.81535	1384	1	1	BARNI
1.49457	9.80533	532	14	4	PRULI
1.54855	2.71644	1412	14	4	BARNI
0.243	5.53304	818	3	1	BARNI
0.69942	6.74809	1421	2	3	BARNI
2.32185	12.0694	1500	17	5	BARNI
0.56793	8.60274	1400	3	1	BARNI
0.25781	2.78592	1542	3	1	BARNI
1.05034	10.8938	1514	2	3	PRULI
1.13228	4.07838	1580	3	1	BARNI
0.5163	4.03487	1540	11	1	PRULI
0.29891	5.13338	1330	15	1	PRULI
1.36383	6.84227	1166	1	1	PRULI
0.42263	1.63102	1411	15	1	PRULI
0.57202	3.25614	1390	3	1	BARNI
0.47215	5.37533	842	15	1	PRULI
1.14679	8.7039	520	9	3	PRULI
2.1203	27.9233	1500	2	3	PRULI
0	0.64873	1419	13	1	BARNI
1.13659	3.65529	1574	1	1	BARNI
0.40928	2.21134	1457	8	3	BARNI
3.39067	43.672	469	1	1	PRULI
0.45383	0.525427	876	19	3	BARNI
0.52413	4.60173	1517	14	4	BARNI
0	0	306	11	1	BARNI
1.60845	11.8974	1483	19	3	BARNI
1.09294	7.59215	1455	5	2	PRULI
0	0.198865	1543	8	3	BARNI
0	0.940294	979	9	3	PRULI
1.02404	7.33312	1747	16	3	PRULI
0	4.04538	512	5	2	BARNI
1.60011	2.05073	1010	4	3	BARNI
1.39005	5.12066	1573	1	1	PRULI
1.80543	14.8408	1101	2	3	BARNI
0	2.57424	745	16	3	BARNI
0	0.241995	634	15	1	PRULI
0.85417	7.72303	1629	11	1	BARNI
0	0.058559	1310	4	3	PRULI
0.63385	5.23483	1568	9	3	BARNI
0	1.31046	1522	11	1	BARNI
0.8874	2.49511	1568	14	4	PRULI
0	0.239166	1283	19	3	BARNI
0	0.608828	756	19	3	BARNI
1.008	5.0571	986	9	3	BARNI
1.382	3.91117	863	19	3	BARNI
2.02245	4.79452	1376	16	3	BARNI
1.44641	7.01734	962	15	1	PRULI
2.68619	25.9163	1184	1	1	BARNI
0.80368	3.04988	1484	13	1	BARNI
0.5855	4.12371	1358	10	3	BARNI
1.00248	13.9829	1388	5	2	PRULI
0.87622	5.02398	1588	16	3	PRULI
1.00902	11.4874	1576	1	1	BARNI
0.27531	2.125	1444	14	4	BARNI
0	0	1107	1	1	BARNI
2.52096	33.1755	1577	1	1	PRULI
1.10126	5.31249	722	1	1	PRULI
0.78869	1.60188	1293	17	5	BARNI
3.28558	2.53594	363	9	3	PRULI
0.25451	2.06269	1562	1	1	PRULI
2.89911	11.626	1577	1	1	PRULI
1.38467	15.3187	1292	14	4	PRULI
1.35338	12.0781	1175	14	4	PRULI
0.79777	6.15751	1495	7	5
1.76378	20.6245	1127	1	1	PRULI
0	1.27854	420	6	4	PRULI
0.25582	0.394915	1554	4	3	PRULI
0.83228	10.3853	1433	7	5	BARNI
0	2.06807	1187	17	5
0.90061	2.73086	1545	20	4	PRULI
1.2661	4.88614	628	16	3	PRULI
0.72282	1.60398	1100	16	3	BARNI
0	2.25913	1562	14	4	BARNI
1.24392	6.24068	799	1	1	PRULI
1.85553	6.86293	1509	5	2	BARNI
0.98894	15.457	804	16	3	PRULI
0.69308	4.6006	1434	6	4	BARNI
2.01805	9.24831	1576	13	1	PRULI
1.61369	11.7758	1355	1	1	PRULI
1.76039	10.0773	1355	1	1	BARNI
0.50644	1.36812	1570	11	1	PRULI
0	5.38014	1269	19	3
1.85918	10.1047	1283	3	1	BARNI
0	0	1175	19	3	BARNI
1.53142	13.2385	1298	7	5	BARNI
2.73547	19.5652	1090	1	1	BARNI
2.56304	12.1992	698	9	3	PRULI
2.88362	17.2121	1034	9	3	BARNI
5.71489	21.8712	1175	2	3	PRULI
0	1.13275	1219	11	1	BARNI
1.85952	11.0038	976	5	2	BARNI
0.27267	2.78858	1458	11	1	PRULI
0.53291	5.14158	1492	7	5
0.78775	6.73893	1514	19	3	PRULI
1.9914	9.71131	1098	3	1	BARNI
1.58705	4.89979	501	1	1	BARNI
0.64747	1.60731	1575	4	3	BARNI
2.41152	17.8153	1154	9	3	BARNI
1.51546	14.7186	1574	9	3	BARNI
0	10.8081	1526	5	2
2.00516	14.548	1487	15	1	BARNI
1.12942	28.7671	352	18	4	PRULI
0.40076	3.63456	992	16	3	PRULI
0.54459	5.46444	365	6	4	PRULI
0.69381	2.61063	1146	14	4	PRULI
0	0	1156	8	3	BARNI
0.42203	1.22153	942	14	4	PRULI
2.52898	31.0363	786	11	1	PRULI
0.27304	2.58167	1456	6	4	PRULI
2.30821	28.2955	1464	14	4	BARNI
0.26398	5.19566	1506	5	2	BARNI
1.37849	4.20269	1442	1	1	BARNI
0.49694	1.21461	1200	1	1	BARNI
0.66592	9.31599	1194	6	4	PRULI
0.52517	6.08024	757	6	4	PRULI
0	0.31504	487	15	1	PRULI
0	4.37638	1525	13	1	PRULI
0.28519	3.632	1394	15	1	PRULI
2.13283	8.99602	1714	4	3	BARNI
0	0.340944	1575	1	1	BARNI
1.01547	8.1317	783	20	4	BARNI
2.83968	10.9589	700	9	3	PRULI
0.42323	3.86556	1409	3	1	BARNI
0.94849	6.64108	1467	14	4	BARNI
0.83943	2.33247	1184	10	3	PRULI
0	0.210459	1458	17	5	BARNI
1.33179	3.09488	1512	5	2	BARNI
0.26717	2.88702	1488	19	3	PRULI
0	0.829586	1572	1	1	PRULI
0.63345	5.13371	1569	6	4	BARNI
0	3.26435	1551	13	1	BARNI
1.60466	3.09636	991	19	3	PRULI
1.49009	24.8999	1334	2	3	BARNI
2.8617	32.1121	903	1	1	BARNI
0.45023	3.47508	883	8	3	BARNI
0.36506	4.22657	1089	16	3	BARNI
1.27422	9.0973	1560	19	3	PRULI
3.31935	14.3374	1557	2	3	PRULI
0	0	568	8	3	PRULI
0.41027	0.791665	969	7	5
1.27015	4.32988	939	6	4	PRULI
0.61588	2.79278	1291	18	4	PRULI
0.75941	6.0813	1047	7	5	PRULI
2.72549	18.7923	1392	17	5	BARNI
1.89829	21.1927	1466	15	1	PRULI
1.43695	2.21819	830	8	3	BARNI
0	1.93392	476	12	1	PRULI
0.99388	5.88128	1200	14	4	PRULI
0	0	684	11	1	PRULI
0	2.20861	521	1	1	PRULI
1.49645	8.47012	797	13	1	BARNI
0.37862	2.67884	1575	13	1	PRULI
0	5.75597	1506	14	4
0	4.35984	1478	12	1	BARNI
1.37088	5.95182	1160	15	1	BARNI
1.38741	10.3192	1576	1	1	BARNI
0	0.379764	404	19	3	BARNI
2.03725	5.72815	683	14	4	BARNI
1.80981	20.8951	1318	16	3	PRULI
0.94363	3.473	1502	4	3	BARNI
0	0	1177	2	3	PRULI
10.153	24.708	326	17	5	BARNI
0.28235	1.58001	1408	2	3	PRULI
4.05478	16.166	503	9	3	BARNI
1.25729	11.6937	1581	18	4	PRULI
0.78755	2.18831	1262	1	1	PRULI
1.0564	1.11254	1448	5	2	PRULI
0.65622	3.6036	1554	5	2	BARNI
2.12824	37.0147	1401	2	3	PRULI
0.52104	5.63026	763	2	3	PRULI
2.46998	6.54325	1571	4	3	BARNI
3.2581	20.6241	1313	9	3	PRULI
1.02068	8.71507	1558	14	4	BARNI
0	2.19806	349	5	2	BARNI
0	0	384	14	4	BARNI
1.74602	14.7205	1480	20	4	PRULI
1.85526	19.2292	1500	14	4	BARNI
0.92393	7.43692	1506	6	4	PRULI
1.68218	7.57386	709	6	4	BARNI
0.519	2.2533	1532	1	1	PRULI
0	2.22107	449	1	1	PRULI
2.02318	25.6196	1572	1	1	PRULI
0	0	1574	11	1	PRULI
1.40728	6.92448	565	16	3	PRULI
0.39413	5.42513	1513	11	1	PRULI
1.64384	17.1773	1572	9	3	BARNI
0	0	355	5	2	BARNI
0.47554	6.79033	836	2	3	PRULI
1.15401	11.1339	689	20	4	PRULI
0.7959	2.76441	999	15	1	BARNI
2.09749	10.6476	1232	6	4	PRULI
0.66435	2.29887	1535	5	2	BARNI
0	0	1208	16	3	PRULI
0	0	1009	20	4	BARNI
0.45279	21.3769	1317	15	1	BARNI
2.14554	28.5906	1575	1	1	BARNI
0.66204	5.49314	1201	9	3	PRULI
0	0	1521	16	3	BARNI
0.75869	4.97752	1572	3	1	BARNI
0.4261	5.26215	933	1	1	BARNI
2.26435	10.8608	1229	16	3	PRULI
1.51739	9.51584	1572	6	4	BARNI
0.51496	7.35325	386	1	1	BARNI
0.82737	2.87372	961	10	3	BARNI
0	0	973	14	4	PRULI
0	0.213683	1436	13	1	BARNI
1.0752	3.31953	1479	1	1	PRULI
0.82394	0.635957	965	13	1	PRULI
0.53339	7.06741	1118	7	5	PRULI
0.7501	3.28078	1590	11	1	BARNI
0.84466	7.38872	1412	11	1	BARNI
0	1.31039	1405	12	1	PRULI
0	1.50745	458	1	1	BARNI
0.29404	2.2696	1352	8	3	PRULI
1.40615	13.2212	1555	4	3	PRULI
0.42595	3.61644	1400	6	4	PRULI
1.00902	4.47813	1576	1	1	PRULI
0.54835	1.26972	725	5	2	BARNI
0	0	1427	3	1	BARNI
0	0.335721	457	17	5
0	7.83355	1087	19	3	BARNI
0.51597	2.5886	1541	16	3	PRULI
0.1334	1.23564	1490	7	5	PRULI
1.5145	9.05936	1050	19	3	PRULI
2.07637	22.4367	1436	2	3	PRULI
1.02595	4.94918	1550	12	1	PRULI
2.14729	6.74784	1296	18	4	BARNI
1.20576	5.78334	1154	2	3	PRULI
2.24086	38.4579	1508	6	4	BARNI
0	0.915165	1425	1	1	BARNI
0	0.245087	313	16	3	PRULI
0.13813	10.9284	1439	1	1	PRULI
0	29.8888	1137	17	5
1.25017	13.8307	1431	10	3	BARNI
0.92454	2.49761	1290	1	1	PRULI
0.46227	2.14081	860	13	1	BARNI
0.38007	3.2758	1569	16	3	BARNI
0.74518	6.47058	1067	1	1	BARNI
0.25402	0.39214	1565	1	1	BARNI
0.80803	15.384	1476	7	5
0.38275	4.52987	1558	6	4	PRULI
1.63828	10.1159	1456	4	3	PRULI
0.26627	1.13039	1493	10	3	BARNI
0.99388	8.21918	1400	11	1	BARNI
1.15905	9.72882	686	9	3	PRULI
2.35979	39.374	1432	5	2	BARNI
1.89432	16.8631	1574	1	1	PRULI
0	2.551	1263	3	1	BARNI
0.63997	2.86498	1553	1	1	PRULI
1.90157	15.5577	1568	6	4	PRULI
1.06086	8.03458	1499	3	1	BARNI
0	9.80349	313	9	3	BARNI
1.58389	25.8764	753	6	4	BARNI
1.00775	8.36155	789	8	3	BARNI
0.81023	1.87612	1472	5	2	PRULI
1.13659	12.7204	1574	16	3	BARNI
1.28659	9.68214	1545	1	1	PRULI
0	3.30657	1508	17	5
2.71119	10.7757	1495	4	3	BARNI
0.67934	5.08619	1463	14	4	PRULI
0	0.488613	471	4	3	PRULI
0.92026	7.33976	648	1	1	PRULI
0.3089	5.12608	1287	15	1	BARNI
2.19471	25.8934	634	1	1	BARNI
0.62992	1.90928	1125	4	3	BARNI
0.40116	2.16745	991	4	3	PRULI
0	1.70052	1218	13	1	BARNI
0.30278	2.33701	1313	3	1	BARNI
0	0.151906	505	16	3	BARNI
0.73349	1.69843	1355	12	1	PRULI
1.2355	6.88716	1448	9	3	BARNI
0.5322	3.2862	747	12	1	PRULI
0	2.68737	628	11	1	PRULI
1.1762	9.88535	1521	15	1	PRULI
0.43306	7.68795	918	14	4	BARNI
1.20618	7.91329	824	8	3	PRULI
0.34183	2.90227	1163	20	4	BARNI
0.94319	6.73394	843	16	3	PRULI
1.31346	7.68671	1487	5	2	BARNI
2.15882	17.9444	1197	18	4	BARNI
1.00538	6.37422	1384	5	2	PRULI
0.87106	2.82377	1141	3	1	BARNI
0.41936	1.45656	1422	6	4	BARNI
0.53434	6.08337	744	18	4	BARNI
0	1.65982	1063	11	1	PRULI
0.26539	2.56049	1498	10	3	PRULI
0.45452	2.33879	1312	1	1	PRULI
1.01491	10.4074	1371	8	3	PRULI
0.79405	8.88678	1502	2	3	PRULI
0.92347	12.3844	861	20	4	PRULI
0.4124	6.84363	1446	1	1	BARNI
0	1.82167	379	5	2	PRULI
1.64593	7.57351	1570	14	4	PRULI
2.16705	9.73159	1009	2	3	PRULI
0.39835	1.69105	998	3	1	BARNI
1.53892	6.28546	1550	11	1	BARNI
0.38202	1.032	1561	13	1	PRULI
0	4.37875	911	14	4	PRULI
0.25145	0.194086	1581	10	3	PRULI
0.35783	0.276192	1111	7	5	BARNI
1.76083	5.81383	1016	9	3	PRULI
0.75941	3.00402	1047	1	1	BARNI
0.9267	2.77166	858	6	4	PRULI
0.71567	4.69526	1111	1	1	PRULI
2.78567	30.6389	999	1	1	BARNI
0.14702	3.51787	1352	14	4	PRULI
0.77095	5.00837	1547	11	1	BARNI
1.59447	8.40964	748	14	4	BARNI
1.51251	3.43335	1497	17	5	BARNI
0.54948	2.43868	1447	4	3	BARNI
0.92948	6.71297	1497	10	3	BARNI
3.52756	36.7566	1127	2	3	PRULI
0	0.58559	1572	3	1	BARNI
0.49777	4.67446	1198	14	4	PRULI
2.02834	13.9782	1372	12	1	PRULI
1.68837	6.35036	1510	17	5	BARNI
0	0.170094	451	13	1	PRULI
0.4872	5.01388	1224	19	3	BARNI
1.00902	6.61985	1576	1	1	BARNI
1.32342	7.86531	1502	3	1	BARNI
1.82179	12.0302	982	20	4	PRULI
1.27096	19.129	1564	14	4	PRULI
0.80206	7.48036	1487	2	3	PRULI
0	19.7236	914	3	1
1.26449	8.39346	1572	16	3	PRULI
0.76404	8.15775	1561	20	4	PRULI
0.38349	8.87988	1555	2	3	PRULI
1.75737	14.7698	1018	13	1	BARNI
0	0.220755	695	16	3	PRULI
0.69341	0.624403	860	5	2	PRULI
1.72844	7.97808	1000	5	2	BARNI
2.01805	16.3549	1379	1	1	BARNI
0.13358	4.89763	1488	14	4	PRULI
0.76111	5.43399	1567	16	3	BARNI
1.18585	9.61049	1341	11	1	PRULI
1.56518	10.9397	1143	14	4	PRULI
0	6.19568	941	1	1	BARNI
1.64843	6.40166	1426	5	2	BARNI
1.49121	9.26533	1333	7	5	BARNI
3.40379	13.7139	1074	9	3	PRULI
0.81801	3.68303	1458	8	3	PRULI
3.50578	12.7177	567	9	3	PRULI
0.20534	3.01143	968	3	1	BARNI
0.75821	3.2187	1573	16	3	BARNI
0	11.849	1502	17	5
1.01482	15.6166	1567	19	3	PRULI
1.52126	5.62622	1568	16	3	BARNI
0.26789	0.206772	1484	14	4	PRULI
0.77647	8.03082	1280	1	1	BARNI
1.80473	10.7954	1542	4	3	PRULI
0	0	635	3	1	BARNI
0.88683	5.2315	1569	19	3	BARNI
0.33464	3.22863	1188	8	3	BARNI
0.12612	1.41159	1576	6	4	PRULI
0	64.5782	373	5	2
1.26852	10.7701	1567	16	3	BARNI
2.36386	16.2665	1594	5	2	BARNI
2.38533	19.4849	500	1	1	PRULI
0.14713	1.93058	1351	2	3	PRULI
3.25865	41.5001	305	19	3	PRULI
0	7.10299	918	17	5
2.54745	32.166	1357	4	3	BARNI
1.91132	4.97893	416	1	1	PRULI
2.95141	22.3816	1347	1	1	BARNI
0.34781	2.14768	1143	9	3	PRULI
2.17243	20.6802	1098	9	3	BARNI
0.28255	3.4894	1407	14	4	BARNI
1.82623	24.5046	1415	1	1	PRULI
0.83695	5.00649	950	13	1	BARNI
1.41984	6.16438	1120	9	3	BARNI
5.3603	25.1685	445	3	1	BARNI
0.24631	10.6941	1614	16	3	BARNI
1.76534	20.1659	1126	1	1	PRULI
1.67216	13.0677	951	7	5
1.70823	7.63438	1457	5	2	BARNI
1.0306	4.47447	1543	11	1	BARNI
1.0882	14.7685	1096	12	1	PRULI
1.14487	8.61564	1389	5	2	PRULI
0	4.3085	730	1	1	BARNI
1.54932	10.5233	1283	6	4	PRULI
1.12225	15.808	1417	16	3	PRULI
0.37886	1.12095	1574	1	1	PRULI
1.02639	3.96105	581	16	3	BARNI
0.63104	9.64384	1575	11	1	PRULI
1.60305	10.9294	744	9	3	PRULI
0	0	1295	9	3	PRULI
0	0.456078	841	1	1	BARNI
2.21274	16.4384	1078	1	1	PRULI
1.89183	37.3392	1471	5	2	BARNI
0	0.446868	1545	8	3	BARNI
0.76748	1.97458	1554	11	1	BARNI
2.51795	14.7378	1421	11	1	BARNI
1.20785	8.19064	1152	1	1	PRULI
1.17521	5.6368	1184	1	1	BARNI
1.24626	6.25242	638	1	1	PRULI
0.4176	6.9299	952	14	4	BARNI
0.62824	1.01831	1582	3	1	BARNI
1.58074	4.57529	1509	12	1	BARNI
1.09319	8.29703	1091	2	3	PRULI
0.76394	3.47888	1301	4	3	PRULI
1.44566	8.29888	1100	11	1	BARNI
0	0.150515	1529	18	4	BARNI
1.06726	7.1049	1490	5	2	BARNI
1.7498	16.9496	1136	7	5
0.5376	1.97097	1479	12	1	PRULI
0	1.95321	1571	14	4	PRULI
2.13893	13.4824	1394	9	3	PRULI
0.51731	1.64704	1537	9	3	BARNI
0.88019	11.2662	1355	5	2	BARNI
0.54089	5.84475	735	15	1	PRULI
0.55875	9.7036	1423	1	1	PRULI
0.2099	1.70112	947	1	1	BARNI
1.7255	16.7142	1152	1	1	BARNI
1.90887	7.38711	1485	5	2	PRULI
0.75724	2.24049	1575	1	1	BARNI
1.44805	7.0616	1510	1	1	PRULI
2.92859	22.8865	1086	11	1	PRULI
0.34331	9.80434	1158	19	3	PRULI
0.50291	3.78467	1581	5	2	BARNI
1.30109	15.4541	1375	1	1	BARNI
0	0.403749	380	5	2	BARNI
0.39715	0.153271	1001	14	4	PRULI
0.30604	4.42912	1299	14	4	PRULI
2.26958	14.014	1051	1	1	BARNI
1.97789	11.286	1407	1	1	BARNI
0	0	1300	5	2	BARNI
0.55292	1.28032	719	11	1	BARNI
2.42043	11.5594	657	3	1	BARNI
1.19267	2.91507	1500	7	5
0	3.67355	1065	9	3	PRULI
1.01417	1.76125	1568	12	1	PRULI
0.35751	6.3467	1112	6	4	BARNI
0.54385	3.4106	1462	6	4	BARNI
1.14313	2.30382	1565	1	1	BARNI
2.26527	21.4911	1053	1	1	PRULI
1.01095	10.3389	1573	9	3	BARNI
1.40977	18.7453	1551	15	1	PRULI
1.49918	5.12364	1078	9	3	PRULI
0.6884	7.83728	1155	16	3	PRULI
1.66152	15.564	1316	1	1	PRULI
2.05651	2.15993	1101	17	5	BARNI
1.29779	3.67284	919	1	1	PRULI
0	1.75184	832	1	1	BARNI
0.5568	2.36368	714	14	4	PRULI
0.78207	9.80912	1525	12	1	PRULI
0.65559	5.6168	1516	9	3	BARNI
1.4794	13.1833	1478	2	3	PRULI
0	0	1075	3	1	PRULI
0.65244	7.95099	1563	9	3	BARNI
0.50515	8.09037	1574	16	3	BARNI
0	1.30677	1585	16	3	PRULI
0.39479	2.66627	1007	10	3	BARNI
0.38398	2.17343	1553	19	3	BARNI
0.25241	1.07154	1575	1	1	BARNI
0.42564	2.29973	934	14	4	PRULI
1.00902	7.496	1576	1	1	BARNI
0.75772	4.24014	1574	9	3	BARNI
1.53102	9.74906	1558	16	3	BARNI
0.72612	0.770626	1095	20	4	BARNI
0	6.84363	964	1	1
1.00902	7.6907	1576	15	1	PRULI
0.8891	6.81343	1565	13	1	BARNI
0.50515	4.33761	1574	1	1	BARNI
1.65925	2.56135	1198	6	4	PRULI
2.27175	20.554	1575	1	1	PRULI
0.81067	4.44256	1226	2	3	PRULI
0.67473	6.14532	1473	1	1	BARNI
1.23849	5.7355	321	5	2	PRULI
2.41116	2.47823	1362	5	2	PRULI
1.49457	5.02626	931	13	1	BARNI
0	8.62722	658	2	3	PRULI
0.98894	4.13458	1206	19	3	PRULI
0.63426	4.89549	1567	19	3	PRULI
1.13717	2.80869	874	6	4	PRULI
0.45108	6.73119	1322	10	3	BARNI
2.3308	9.80736	571	5	2	PRULI
0.14757	0.0569505	1347	11	1	BARNI
0.67657	0.992195	1469	3	1	BARNI
0	0.077409	991	9	3	BARNI
2.89764	17.2211	686	1	1	BARNI
0	2.84326	1376	13	1	BARNI
0.35783	1.38096	1111	12	1	PRULI
1.7748	9.68689	1568	9	3	BARNI
0.39518	3.35521	1006	20	4	BARNI
0.57784	2.34151	1376	11	1	BARNI
0	0.128712	596	3	1	BARNI
0.89338	7.92981	890	14	4	PRULI
1.38618	15.0322	1434	1	1	PRULI
0	1.13929	808	4	3	PRULI
0.93826	3.7244	1483	7	5
1.45093	10.079	1507	8	3	PRULI
2.77364	29.9713	430	5	2	PRULI
0	7.10394	1501	17	5
1.11405	6.32616	1249	15	1	PRULI
0	0.416915	736	3	1	PRULI
1.81624	8.09958	985	9	3	BARNI
0.27081	1.46318	1468	19	3	PRULI
2.72298	47.2884	1095	6	4	BARNI
3.54906	27.9044	1556	5	2	BARNI
0.93873	1.63025	847	9	3	PRULI
0	0.560399	1232	9	3	BARNI
1.28293	0.632679	485	4	3	BARNI
1.09822	7.20503	724	14	4	PRULI
0	0.488925	1569	12	1	BARNI
0	7.73697	1517	17	5	BARNI
2.2848	9.11143	783	5	2	PRULI
1.33051	10.0127	1494	12	1	BARNI
3.35889	24.3434	1500	17	5	BARNI
0	0.586336	1570	9	3	PRULI
0.35026	2.56834	1135	9	3	PRULI
1.13218	22.4082	1229	11	1	BARNI
0	2.26136	441	6	4	PRULI
1.23294	7.71881	1451	1	1	PRULI
9.78598	102.441	325	1	1	PRULI
1.13156	22.9264	1054	12	1	PRULI
3.97556	23.8398	1300	1	1	BARNI
1.12542	6.29769	1413	16	3	BARNI
2.71138	36.2307	1173	1	1	BARNI
0.38153	4.49084	1042	14	4	PRULI
0	1.07397	500	12	1	PRULI
0.29624	1.48623	671	6	4	PRULI
0.40022	3.65542	1490	14	4	BARNI
0.3188	0.430623	1247	1	1	PRULI
0.47821	6.58237	1247	14	4	PRULI
0	0	503	10	3	BARNI
0.30487	2.35314	1304	14	4	BARNI
0.38798	0.948298	1537	6	4	PRULI
1.13804	11.8094	1572	12	1	PRULI
0	0	1064	3	1	BARNI
1.20838	27.9219	1316	1	1	PRULI
4.74693	28.624	335	14	4	PRULI
1.67321	5.4241	1188	3	1	BARNI
0	1.27179	1327	12	1	PRULI
0.82907	8.1772	1501	17	5	BARNI
0.2661	2.77273	1494	14	4	BARNI
1.74673	7.28026	1138	1	1	BARNI
0	0	918	15	1	BARNI
1.92366	34.9907	1550	1	1	PRULI
0.33719	1.75677	1179	8	3	PRULI
1.27189	18.4418	1094	6	4	PRULI
3.03015	2.80655	656	8	3	BARNI
7.1242	16.1991	985	17	5	BARNI
2.87563	13.872	553	8	3	BARNI
3.83318	12.0457	726	1	1	BARNI
0.80858	1.76828	1475	9	3	BARNI
0	0	381	2	3	BARNI
0.27588	2.23589	1441	5	2	BARNI
0.76995	5.49714	1549	15	1	BARNI
0.78723	10.9372	1010	1	1	PRULI
1.4616	9.33265	1496	9	3	PRULI
0.47975	9.38075	1243	19	3	BARNI
0.72348	1.95445	1099	9	3	PRULI
0	0.152712	1507	10	3	BARNI
0.66303	3.42877	1499	8	3	BARNI
0	9.60795	1014	19	3	BARNI
4.93836	14.6593	539	9	3	BARNI
1.1605	12.86	1199	9	3	BARNI
1.09822	7.15205	1448	5	2	PRULI
0.77145	5.95439	1546	12	1	PRULI
1.39591	16.3768	712	1	1	PRULI
1.20067	2.3683	1490	18	4	BARNI
0.25967	4.70997	1531	18	4	PRULI
0.7007	8.69637	1332	5	2	BARNI
1.95905	20.1105	1522	9	3	BARNI
1.36994	20.7245	1451	6	4	PRULI
1.88862	3.27986	842	13	1	BARNI
0.98081	2.39726	608	18	4	BARNI
3.12626	25.1351	763	9	3	PRULI
1.38136	10.3954	1439	1	1	BARNI
0.51798	3.64821	1535	11	1	BARNI
0	5.05796	546	1	1	PRULI
0.68402	7.07464	1453	7	5	PRULI
0	1.31978	930	1	1	BARNI
1.23904	7.65074	1123	1	1	PRULI
1.47607	8.4814	1212	7	5	BARNI
0	5.90095	312	1	1	BARNI
1.36916	5.33192	1597	18	4	BARNI
2.3664	29.934	1512	18	4	PRULI
0.8026	5.88506	1486	7	5	PRULI
0	1.6849	774	9	3	BARNI
0.97371	5.69035	1429	5	2	PRULI
1.35486	6.34912	1027	1	1	PRULI
2.85451	16.6243	766	1	1	PRULI
0.59693	3.68588	666	18	4	BARNI
0	0	1473	14	4	BARNI
0	0.893736	1545	11	1	BARNI
0.50676	2.64019	1569	20	4	BARNI
1.9726	23.4236	1310	1	1	BARNI
0	0.376041	1020	3	1	BARNI
0.78258	11.7283	1524	15	1	PRULI
0.66083	4.48849	1504	14	4	BARNI
2.07369	10.175	671	16	3	PRULI
1.88952	31.1127	1578	1	1	PRULI
0.20098	0.232697	989	1	1	BARNI
1.53921	2.80034	904	14	4	PRULI
0.6051	2.51037	1314	1	1	BARNI
0.82996	12.7053	1437	12	1	PRULI
1.41535	8.86076	1264	12	1	PRULI
1.05944	10.0682	1501	12	1	PRULI
0.94207	5.08992	422	14	4	PRULI
1.31467	7.45814	1512	2	3	PRULI
0	0	639	16	3	BARNI
1.57917	3.80895	1007	2	3	BARNI
1.40314	10.5592	1700	14	4	BARNI
0	0	772	5	2	BARNI
0.25848	2.24451	1538	1	1	PRULI
0.3077	2.19687	1292	6	4	PRULI
0.46371	3.51946	1286	1	1	PRULI
0.89195	2.95047	1560	14	4	BARNI
2.78567	22.2688	999	16	3	PRULI
0	1.55367	1580	11	1	PRULI
0.63264	9.71722	1571	1	1	PRULI
0.76807	3.20129	1294	3	1	BARNI
0	0.144923	1588	11	1	BARNI
0	0.59175	1426	12	1	PRULI
1.1424	9.65027	1566	1	1	BARNI
1.9584	11.8659	1015	12	1	PRULI
2.89296	12.4151	1174	9	3	PRULI
3.21543	36.2181	1489	2	3	PRULI
0	0	902	8	3	PRULI
0.41211	3.49897	1447	8	3	PRULI
1.38829	10.2283	1575	2	3	PRULI
0.76649	1.92274	1556	1	1	PRULI
1.44274	27.468	1240	13	1	BARNI
0	0	1088	19	3	BARNI
1.44356	10.6406	1377	9	3	PRULI
0	1.95695	1372	1	1	PRULI
1.31641	6.88661	1359	8	3	BARNI
0.52138	3.2194	1525	10	3	BARNI
0.383	1.42881	1557	18	4	PRULI
1.51005	3.01975	1448	11	1	BARNI
4.7141	55.7908	759	1	1	PRULI
0.36273	4.47955	1096	14	4	PRULI
0.75199	6.96505	1586	6	4	PRULI
1.77254	21.841	1570	9	3	BARNI
0.2755	12.7588	1443	3	1	PRULI
1.81087	8.38621	1427	1	1	PRULI
0	1.23398	1119	9	3	PRULI
0.73895	6.17881	807	1	1	PRULI
0.42293	0.979306	470	18	4	BARNI
5.0112	37.554	1052	9	3	PRULI
0	0.270114	568	5	2	BARNI
1.19746	21.9838	1162	2	3	PRULI
0.27007	1.35497	1472	1	1	BARNI
2.01568	25.7244	999	5	2	PRULI
1.008	6.53533	986	9	3	BARNI
0.13349	2.31837	1489	18	4	PRULI
0.45591	1.75946	436	2	3	BARNI
0	1.17868	781	5	2	BARNI
1.87416	4.36449	1494	5	2	BARNI
1.01331	7.75596	1177	2	3	PRULI
0.70546	8.95847	882	17	5	BARNI
0.39729	2.50427	1501	7	5	PRULI
3.49055	24.46	1082	1	1	PRULI
0.79352	2.14366	1503	14	4	BARNI
0.84406	6.94917	1413	13	1	BARNI
1.23949	5.34847	1004	17	5	BARNI
1.64384	10.687	1572	1	1	PRULI
0	0.334016	1378	11	1	PRULI
0.94768	1.46293	839	1	1	PRULI
1.44137	22.0984	1517	3	1	BARNI
1.26208	10.277	1575	1	1	BARNI
1.7136	12.4327	580	16	3	BARNI
1.80473	8.40751	1542	16	3	PRULI
1.12942	2.17933	704	1	1	BARNI
0.82343	6.6734	1207	20	4	BARNI
1.13443	7.92905	1577	1	1	PRULI
0.5647	2.54255	1056	1	1	PRULI
0.69992	21.7442	568	11	1	BARNI
1.0185	4.06163	1171	6	4	BARNI
1.39449	8.17025	1568	11	1	PRULI
1.66923	11.8102	1429	11	1	PRULI
0.15397	1.90147	1291	6	4	BARNI
1.77029	14.5422	1572	16	3	BARNI
1.89764	16.8438	1257	7	5
2.57199	10.9184	1082	9	3	BARNI
0.15385	2.96874	1292	6	4	BARNI
0	3.43593	1094	14	4	PRULI
0	0.0490488	1564	16	3	BARNI
0.65907	4.32397	1508	7	5	BARNI
0.75437	5.09475	1581	19	3	BARNI
6.33462	19.3371	603	17	5	BARNI
0	0.975984	786	8	3	PRULI
1.06015	5.31872	750	1	1	PRULI
2.5984	37.1863	918	1	1	BARNI
2.03453	19.8055	1406	2	3	PRULI
0.69381	3.74859	1146	14	4	BARNI
0	0	1321	2	3	PRULI
0	0.447737	514	4	3	BARNI
0.76257	4.70869	1564	1	1	BARNI
0	0	776	16	3	BARNI
9.73834	58.4919	741	17	5	BARNI
1.06583	6.37556	746	13	1	PRULI
0.94957	3.05383	628	1	1	PRULI
0.92026	7.16219	1296	14	4	PRULI
5.67937	24.3531	315	1	1	BARNI
1.61608	8.92339	1599	2	3	PRULI
0.76218	7.17707	1304	16	3	PRULI
0	3.44222	312	5	2	BARNI
0.60144	0.348165	1322	10	3	BARNI
0.29232	6.4303	1360	9	3	PRULI
1.91824	10.2715	829	9	3	BARNI
1.62268	12.0548	980	14	4	BARNI
0	0	805	14	4	PRULI
1.30689	17.1481	1521	14	4	BARNI
0.75869	2.48876	1572	15	1	PRULI
1.00966	10.3744	1575	5	2	PRULI
0	12.9394	996	1	1
0	2.80111	1205	11	1	PRULI
1.05459	5.81378	1557	5	2	BARNI
0	0.15932	963	1	1	PRULI
1.84053	13.8001	1512	14	4	BARNI
1.89463	13.0393	1259	9	3	PRULI
0.38337	9.69076	1037	6	4	PRULI
2.82501	9.81204	774	1	1	PRULI
1.7616	3.3	1511	5	2	BARNI
1.40164	18.1454	1560	16	3	PRULI
0	4.33292	1558	11	1	PRULI
0.9667	13.8502	1645	18	4	BARNI
0.8731	6.23358	1366	15	1	PRULI
2.41355	17.1966	1597	5	2	BARNI
1.59918	16.1077	1243	14	4	PRULI
0	19.9384	1589	5	2
0.25698	0.595054	1547	5	2	BARNI
1.86431	5.89016	1094	5	2	PRULI
1.10534	14.1481	1079	14	4	BARNI
0.69551	2.95254	1429	14	4	BARNI
2.50429	15.5237	1270	1	1	BARNI
1.43459	3.88676	1500	17	5	BARNI
2.63416	10.0876	981	6	4	PRULI
0	0.291128	1581	8	3	PRULI
0.87954	4.07322	452	9	3	PRULI
2.34861	20.2699	931	4	3	PRULI
0	8.58774	1063	20	4	PRULI
0.66703	2.05939	1490	11	1	PRULI
0.70739	4.29971	1124	9	3	PRULI
3.15226	44.3672	1072	9	3	PRULI
0	2.66715	1208	9	3	BARNI
0.97799	8.5865	1626	5	2	BARNI
1.6271	8.00613	1466	9	3	PRULI
5.10877	33.1584	428	9	3	PRULI
1.85774	6.45244	749	9	3	BARNI
0.41628	5.30159	955	12	1	PRULI
3.5496	40.679	1288	13	1	BARNI
1.34673	9.14727	1476	19	3	BARNI
0.82026	3.27109	1454	19	3	BARNI
0.83637	0.968318	1426	18	4	PRULI
3.66257	28.2692	597	1	1	BARNI
2.54626	20.7344	1602	5	2	BARNI
1.3203	8.20907	1355	3	1	BARNI
1.7801	13.2815	335	9	3	PRULI
0	0.210459	729	15	1	PRULI
0.75724	5.06545	1575	3	1	BARNI
0.58065	5.90095	1027	8	3	PRULI
0.43306	4.0111	1377	14	4	PRULI
3.132	19.0169	952	9	3	BARNI
0	0	1393	8	3	PRULI
2.12287	15.0445	1030	8	3	BARNI
0	0.774872	792	10	3	PRULI
0.36428	4.03009	1637	18	4	BARNI
0.5568	8.05802	714	3	1	BARNI
0.50451	1.70364	1576	9	3	PRULI
0.77195	9.98005	1545	9	3	PRULI
1.29328	21.3117	1537	9	3	PRULI
0	0	1476	19	3	PRULI
1.63435	16.872	973	1	1	PRULI
1.07447	10.0037	1480	14	4	PRULI
1.26208	5.35769	1575	9	3	BARNI
1.80667	10.5119	1569	4	3	BARNI
0.7967	3.61271	998	4	3	PRULI
1.81948	22.5573	874	19	3	BARNI
0.25257	3.85024	1574	1	1	PRULI
0	0.295502	1298	8	3	PRULI
1.89312	15.741	1155	5	2	BARNI
0	1.50131	1584	18	4	PRULI
0.38202	3.5383	1561	6	4	BARNI
0	2.68381	343	11	1	BARNI
4.11853	10.937	1003	17	5	BARNI
1.23125	9.76723	1453	14	4	BARNI
1.44528	6.31012	1471	5	2	BARNI
0.64329	1.86195	618	15	1	PRULI
0.14541	0.561173	1367	14	4	PRULI
2.22098	5.99985	358	13	1	BARNI
0.88345	3.84779	1575	1	1	PRULI
0.26753	6.76266	1486	11	1	BARNI
1.78964	14.6025	1555	11	1	PRULI
1.00838	3.40511	1577	11	1	BARNI
0	0	609	7	5
1.88033	21.9252	1480	1	1	BARNI
3.84112	26.9296	621	1	1	PRULI
0	0.470051	816	20	4	PRULI
0	3.30219	1510	18	4	PRULI
0	1.43006	1502	17	5
0.25468	1.57258	1561	14	4	PRULI
1.75345	8.30486	1247	1	1	PRULI
0.65495	0.568708	1214	7	5	BARNI
0	0.440313	1568	14	4	BARNI
0.69551	4.99247	1429	15	1	PRULI
0	4.65946	1136	7	5
0	0	1526	9	3	PRULI
0	1.23464	932	5	2	BARNI
0.95681	7.10812	831	5	2	PRULI
0	2.30137	1300	1	1	PRULI
1.09444	6.17711	1453	6	4	BARNI
0.3248	3.38437	612	1	1	PRULI
0.95108	9.17612	627	9	3	PRULI
1.75609	13.9523	1501	5	2	BARNI
1.29356	4.04917	1383	3	1	BARNI
0.39715	0.153271	1001	3	1	BARNI
0.84287	12.1981	1415	1	1	PRULI
0	0.218865	701	5	2	BARNI
2.23067	11.5738	802	1	1	PRULI
6.26331	42.8724	603	14	4	PRULI
0	13.0901	1049	5	2
0.29103	2.24634	1366	3	1	BARNI
3.01178	30.8399	990	16	3	PRULI
1.03315	1.1164	962	1	1	BARNI
0.50323	2.67037	1580	1	1	PRULI
2.36857	26.7192	1091	15	1	BARNI
1.62901	4.04029	1443	5	2	BARNI
1.89432	24.856	1574	1	1	PRULI
0	0	436	10	3	BARNI
0.80913	4.26758	1474	5	2	PRULI
1.09974	5.35819	1446	1	1	BARNI
0.90148	6.17525	882	4	3	BARNI
2.80936	5.36763	686	4	3	BARNI
0	1.38013	667	8	3	BARNI
0	0.101808	1507	7	5	BARNI
1.34158	4.65969	889	1	1	BARNI
1.47441	8.69027	1483	6	4	PRULI
1.42595	9.90547	1394	18	4	BARNI
0.12742	0.688444	1560	14	4	BARNI
1.30861	6.76725	1519	1	1	PRULI
3.58517	22.4449	998	1	1	PRULI
0	1.33912	802	19	3	PRULI
1.65994	5.76544	479	1	1	PRULI
0	3.97079	908	12	1	PRULI
2.01726	9.04259	1281	12	1	PRULI
1.28037	7.96771	1242	5	2	PRULI
0.53149	2.25624	374	16	3	BARNI
0.79131	4.64183	1256	1	1	PRULI
0.5647	1.52553	704	14	4	BARNI
0	0.685369	1567	4	3	PRULI
1.00838	5.05903	1577	14	4	PRULI
0	3.91656	1469	4	3	BARNI
0.66347	8.14236	1498	15	1	BARNI
1.59022	14.3196	1500	18	4	PRULI
0.59514	2.29678	1336	6	4	PRULI
0	0.718617	427	15	1	BARNI
1.53694	19.2769	1552	11	1	PRULI
0.65286	3.24137	1562	4	3	BARNI
2.3664	0.913242	336	7	5	BARNI
1.00902	5.30561	1576	1	1	BARNI
0.6914	3.80226	1150	20	4	BARNI
1.70381	24	700	1	1	BARNI
0	7.41833	455	10	3	BARNI
0.70115	10.553	567	12	1	PRULI
0.20098	0.542959	989	18	4	PRULI
0.3884	0.287312	1602	5	2	BARNI
1.41278	12.4855	1407	14	4	PRULI
0.38622	3.92505	1544	1	1	BARNI
1.05383	11.8449	1509	11	1	BARNI
0.1718	0.198908	1157	6	4	PRULI
0	6.30167	913	1	1	PRULI
0	0.102694	1494	12	1	BARNI
0	0	593	1	1	PRULI
0.18717	2.60042	1062	3	1	BARNI
2.2066	22.2828	1081	1	1	PRULI
2.97238	11.6144	535	11	1	PRULI
1.87625	8.49824	1345	5	2	BARNI
0.97759	3.39546	610	1	1	PRULI
1.39538	6.80473	1567	4	3	PRULI
0	1.08118	1490	17	5
0.32347	5.49283	1229	14	4	PRULI
0.99888	5.44503	1592	16	3	BARNI
0	0.249471	615	1	1	BARNI
0.68544	2.1162	1450	9	3	BARNI
0.50259	4.1702	1582	3	1	PRULI
1.68456	7.15115	472	14	4	BARNI
2.89583	16.6835	961	18	4	PRULI
4.55043	16.5531	1432	9	3	PRULI
0	0.902498	1105	16	3	PRULI
1.59715	4.14499	1277	5	2	BARNI
0.63104	6.86758	1575	11	1	PRULI
0	0.640604	958	2	3	BARNI
1.24756	5.83099	1434	8	3	PRULI
1.28576	12.008	1546	19	3	PRULI
2.17963	10.5443	1586	5	2	PRULI
1.12213	4.26867	1240	1	1	BARNI
0.27957	7.39071	1422	9	3	BARNI
0	1.76858	1041	14	4	PRULI
0.44009	4.13284	1355	2	3	PRULI
0.50355	3.74088	1579	3	1	BARNI
1.77254	11.7267	785	14	4	BARNI
1.2561	16.7846	1266	13	1	BARNI
0.64225	3.96574	619	1	1	PRULI
0.52517	3.34413	757	1	1	PRULI
1.51354	6.81455	1576	11	1	PRULI
1.46483	8.93187	1357	20	4	PRULI
1.73985	7.38587	457	9	3	PRULI
0	0.599985	895	18	4	BARNI
0.52551	1.47036	1513	9	3	BARNI
0	0.607513	1389	13	1	PRULI
1.65648	13.9574	720	14	4	BARNI
0	0.788816	1556	11	1	BARNI
2.48783	8.35291	799	9	3	PRULI
0	4.59567	1519	11	1	BARNI
0.5143	2.53061	1546	3	1	PRULI
0.50451	2.87184	1576	6	4	PRULI
1.64733	13.0679	1086	12	1	PRULI
0	3.18004	1568	11	1	PRULI
0.8691	5.0311	1601	18	4	PRULI
1.36056	8.50609	1461	3	1	BARNI
0.95842	1.55348	1037	14	4	BARNI
0.77799	9.00732	1533	16	3	PRULI
1.50948	5.52329	1500	17	5	BARNI
2.912	9.20352	1567	5	2	PRULI
0.99888	8.94335	995	2	3	PRULI
0.27285	3.0011	1457	11	1	PRULI
1.30204	5.30398	1374	12	1	BARNI
0.31677	1.03913	1255	13	1	BARNI
1.15905	7.38049	343	2	3	PRULI
4.56211	28.2955	610	9	3	PRULI
1.00775	14.6327	1578	1	1	PRULI
0	1.20176	1149	2	3	PRULI
0.40076	0.463986	992	8	3	BARNI
1.51932	13.7789	1570	9	3	BARNI
1.26151	8.48495	1103	1	1	PRULI
1.24626	3.06609	1276	12	1	BARNI
1.02661	4.45714	1549	13	1	PRULI
0.69844	7.65506	1423	1	1	PRULI
1.01031	12.3305	1574	1	1	BARNI
1.57899	11.7134	1133	19	3	PRULI
0.96027	4.87945	1242	16	3	PRULI
1.38653	17.1715	1577	2	3	BARNI
1.07199	5.61454	1298	9	3	BARNI
0.95337	21.0637	834	14	4	BARNI
1.71474	13.4387	1507	1	1	PRULI
0	5.84644	1299	17	5
1.14022	5.37817	1569	19	3	BARNI
1.47653	5.55577	1077	1	1	BARNI
0.27361	1.58387	1453	13	1	BARNI
0	1.02557	1122	6	4	PRULI
1.48786	8.09614	1336	2	3	BARNI
1.99699	6.87684	1294	20	4	BARNI
2.47103	30.7657	1329	17	5	BARNI
0.38448	1.4838	1034	15	1	BARNI
1.25908	8.7463	1263	9	3	BARNI
0.83519	2.93463	1490	17	5	BARNI
2.27036	36.1427	1161	9	3	PRULI
1.28937	9.95187	925	1	1	PRULI
0.79299	7.44681	1504	1	1	PRULI
2.88452	17.5299	1501	17	5	BARNI
0	0	1184	5	2	PRULI
0.56753	2.02595	1401	1	1	BARNI
1.50361	15.6674	1322	1	1	PRULI
1.31932	6.10983	1356	1	1	BARNI
0.79141	8.09374	1507	5	2	BARNI
0	0.438714	1224	8	3	BARNI
0.692	2.33676	1149	19	3	BARNI
3.20609	8.66107	496	9	3	PRULI
1.9227	38.4132	1344	9	3	BARNI
1.45625	8.99192	1365	2	3	PRULI
0.54948	3.02184	1447	19	3	BARNI
0.27742	0.107065	1433	1	1	PRULI
0.91884	5.79184	1298	8	3	BARNI
0	0.0975363	1573	19	3	PRULI
0.52831	1.58012	1505	11	1	PRULI
1.29076	8.76712	1540	11	1	BARNI
1.42663	2.56931	418	1	1	BARNI
0	0.40111	765	1	1	PRULI
1.5161	16.5777	1180	16	3	PRULI
0.50579	1.65917	1572	9	3	BARNI
1.25968	6.80591	1578	11	1	PRULI
0	0.250694	612	3	1	PRULI
0	0	693	10	3	BARNI
0.38349	1.13465	1555	6	4	PRULI
0.4261	2.79552	933	15	1	BARNI
1.94035	1.66404	922	1	1	BARNI
1.01159	3.51354	1572	19	3	BARNI
1.49867	8.36001	1459	16	3	BARNI
1.1515	11.4985	1381	8	3	BARNI
1.78757	15.1079	1112	9	3	PRULI
1.07117	7.91336	1299	1	1	PRULI
0.44026	2.12382	903	10	3	PRULI
0.71297	1.70594	1394	20	4	BARNI
0.5207	3.96875	1527	2	3	PRULI
0.5938	5.04159	1339	11	1	BARNI
0.69164	2.18873	1437	14	4	PRULI
0.50483	3.8965	1575	14	4	PRULI
1.8381	7.80297	1514	16	3	BARNI
2.13998	9.86301	1470	5	2	BARNI
0	0.762548	1509	11	1	PRULI
1.21288	5.35686	1475	1	1	PRULI
0.87438	9.6734	682	18	4	PRULI
0.5074	3.4758	1567	1	1	BARNI
1.48342	6.93337	1206	1	1	PRULI
0.6528	3.71595	1218	3	1	BARNI
1.62135	3.00342	613	13	1	BARNI
2.68192	19.0563	1260	1	1	PRULI
1.09467	3.88676	1500	17	5	BARNI
0	0.152106	1513	8	3	BARNI
0.75104	3.47814	1588	11	1	BARNI
0.63144	8.04164	1574	1	1	BARNI
0	6.10286	1169	14	4	PRULI
0.39676	2.98581	1002	14	4	PRULI
0.75628	7.78311	1577	1	1	BARNI
0	0.346219	1551	16	3	PRULI
1.02529	8.85332	1551	1	1	BARNI
1.0967	7.67123	1450	2	3	BARNI
1.06298	3.86785	1309	3	1	PRULI
0.82996	6.67296	1437	18	4	BARNI
0.54064	4.38157	1103	1	1	PRULI
0.55732	4.22993	1070	18	4	BARNI
0	0.479452	1120	5	2
0.35815	1.79686	1110	3	1	PRULI
0	0.505684	1517	11	1	BARNI
0.76797	4.34687	1553	14	4	PRULI
0.79141	4.88678	1507	9	3	BARNI
0.48899	2.12303	1626	1	1	BARNI
1.01159	5.75831	1572	4	3	PRULI
0.19622	1.66601	1013	11	1	BARNI
1.52255	13.0574	1175	1	1	BARNI
1.65479	5.78486	1525	5	2	BARNI
2.94053	6.04786	964	5	2	BARNI
1.61084	17.4685	1234	2	3	PRULI
0	0.761413	1209	8	3	PRULI
1.24626	12.2644	1276	8	3	BARNI
0.33634	2.85562	591	5	2	BARNI
1.98787	10.2682	1539	9	3	BARNI
0.8857	1.51374	1571	3	1	BARNI
0.89828	10.8952	1549	14	4	BARNI
0.68132	6.8364	1167	7	5	BARNI
1.6704	16.3309	1428	1	1	PRULI
0.3077	2.31562	1292	14	4	PRULI
1.2992	6.64339	612	12	1	PRULI
0	2.17171	1201	1	1	PRULI
1.70057	5.90656	1052	6	4	BARNI
0.64678	11.8147	922	20	4	PRULI
0.7424	3.58134	1071	5	2	BARNI
2.0614	7.27346	675	3	1	PRULI
0	0.420572	912	14	4	PRULI
2.0924	10.2956	760	18	4	BARNI
0.77748	6.00096	1534	2	3	PRULI
0.89252	7.13489	1559	11	1	BARNI
2.65543	20.4957	524	5	2	BARNI

## Sheet: IV year
baseline DDD	follow-up DDD	assisted popn	district code	lha code	treatment
0	16.6849	1200	7	5	PRULI
0.98771	1.9059	805	14	4	BARNI
0.15627	5.30714	1272	6	4	PRULI
0.60235	18.0158	660	2	3	BARNI
0.26486	6.89951	1501	2	3	PRULI
0.51563	4.47737	1542	4	3	PRULI
0.47554	18.7804	1254	15	1	PRULI
1.149	7.42735	692	2	3	PRULI
2.08733	24.7239	1238	9	3	PRULI
0.58079	11.3752	1369	2	3	BARNI
0	0	1172	4	3	PRULI
2.34067	35.5159	1499	17	5	BARNI
2.5299	15.3425	550	18	4	BARNI
1.64071	29.9056	1575	1	1	BARNI
1.60305	3.66033	1488	1	1	BARNI
1.40083	20.1106	1419	8	3	BARNI
1.63678	32.8466	1093	9	3	BARNI
1.54091	17.741	1548	16	3	PRULI
1.87107	24.0011	1515	5	2	BARNI
0	0.747501	821	19	3	PRULI
0.88514	9.56464	1572	14	4	PRULI
1.57012	16.8452	1266	14	4	PRULI
0.28396	7.39726	1400	8	3	BARNI
0	26.8663	1579	3	1
1.41088	12.5232	1268	15	1	BARNI
0	0.136742	1122	9	3	PRULI
1.39395	28.942	1426	12	1	PRULI
0.7785	9.46386	1532	3	1	BARNI
0.75081	5.86752	1059	1	1	BARNI
1.26288	30.3145	1574	1	1	PRULI
1.38477	12.3886	1579	4	3	PRULI
0.52796	9.57631	753	9	3	BARNI
0	1.02283	1575	8	3	PRULI
2.17839	31.5957	1095	9	3	PRULI
0	6.98781	999	2	3	BARNI
0.6204	4.88431	1602	12	1	PRULI
5.90596	34.1478	638	9	3	PRULI
1.60791	16.2888	989	9	3	PRULI
2.49095	10.5744	798	9	3	BARNI
0	0	959	16	3	BARNI
1.82365	58.8161	1526	1	1	PRULI
1.65189	8.49998	361	16	3	PRULI
0.50903	4.27271	1562	14	4	BARNI
0	1.65496	1576	1	1	PRULI
0	0	387	9	3	PRULI
0	7.91405	853	5	2
1.76691	34.6788	1575	1	1	PRULI
1.36149	17.4442	1460	14	4	BARNI
1.51546	19.2999	1574	1	1	PRULI
0.41936	0.323681	1422	1	1	PRULI
0.346	17.4255	1149	2	3	PRULI
0	3.30573	1578	6	4	BARNI
0	5.21678	897	9	3	PRULI
3.2808	31.7276	1030	8	3	BARNI
0.71374	22.5867	1114	14	4	BARNI
1.26208	21.2846	1575	19	3	PRULI
0.75523	7.16992	1316	14	4	BARNI
2.25724	29.9989	1409	12	1	PRULI
0	2.1458	572	11	1	BARNI
3.71752	103.211	909	16	3	PRULI
0.1306	9.52604	1522	16	3	BARNI
0.27044	1.04371	1470	12	1	PRULI
1.50134	17.6716	1324	14	4	BARNI
1.00378	4.78094	1412	9	3	BARNI
0.4612	9.25532	1293	16	3	BARNI
2.04998	10.0924	1505	17	5	BARNI
2.65037	35.9452	1575	3	1	BARNI
1.14753	13.6793	1559	11	1	BARNI
0	6.40979	1496	7	5
0.69502	11.8689	1144	6	4	PRULI
0.83403	7.56394	1430	2	3	PRULI
1.34439	7.11535	1035	19	3	BARNI
0	4.19641	1499	7	5
0.25451	13.653	1562	14	4	BARNI
2.69312	16.6292	1550	9	3	BARNI
0.25665	0.742857	1549	14	4	BARNI
0.53399	12.8283	1489	3	1	BARNI
1.08424	3.6264	1100	18	4	BARNI
0.32216	3.48127	1234	14	4	BARNI
2.16848	33.8929	1100	4	3	PRULI
0.89944	13.3061	1326	2	3	BARNI
0.63104	11.5434	1575	1	1	PRULI
1.50248	16.4094	1323	8	3	BARNI
3.15187	30.8958	946	9	3	BARNI
0.63507	5.33065	1252	9	3	BARNI
0	2.52551	729	10	3	BARNI
1.82418	20.4413	1336	5	2	BARNI
0.12669	5.52485	1569	20	4	BARNI
2.93244	42.9233	949	14	4	PRULI
0	3.54618	1471	6	4	PRULI
2.21029	18.5895	1564	4	3	BARNI
0.13	3.3615	1529	16	3	BARNI
0	5.74385	601	12	1	PRULI
2.41308	37.0175	659	16	3	BARNI
0	4.29988	1231	1	1	PRULI
1.58231	28.0897	1005	16	3	PRULI
1.70292	24.7941	1284	16	3	BARNI
2.22595	27.3175	893	20	4	BARNI
0	2.5314	1394	3	1	BARNI
0	8.43836	1500	17	5
0.62182	5.11949	959	16	3	PRULI
2.18781	4.94529	636	12	1	BARNI
0	28.7866	493	2	3	BARNI
0.5074	8.37129	1567	15	1	PRULI
0	7.67123	310	6	4	BARNI
1.0353	25.2378	1152	11	1	PRULI
1.39005	30.8459	1144	18	4	PRULI
0	0	893	8	3	BARNI
0	9.12174	513	16	3	PRULI
0	32.3806	1502	17	5
3.27805	24.4686	812	5	2	BARNI
0.52586	5.53019	1512	16	3	PRULI
1.49551	35.8312	1595	1	1	PRULI
0	4.07799	997	7	5	PRULI
1.05328	12.7597	1491	9	3	BARNI
1.32225	14.6848	1353	1	1	BARNI
2.28043	46.4479	1569	9	3	BARNI
1.8923	18.9476	749	4	3	BARNI
3.83592	64.9869	1158	17	5	BARNI
1.66824	11.6876	1549	8	3	BARNI
1.84448	25.2422	1401	15	1	BARNI
0.90103	14.5329	1573	9	3	BARNI
0	0.235675	1302	8	3	PRULI
0.25305	3.85759	1571	16	3	PRULI
0.32321	4.98942	1230	15	1	BARNI
0.7983	10.2283	1245	14	4	BARNI
0.8197	2.42527	1455	3	1	BARNI
0.90285	9.58178	1321	9	3	PRULI
0.30866	12.8648	1288	20	4	PRULI
0	3.40511	1577	14	4	BARNI
0.1326	3.787	1499	15	1	PRULI
0.79511	1.2274	500	19	3	PRULI
1.05396	15.2937	943	10	3	BARNI
0.58464	17.9748	1020	2	3	BARNI
2.62112	5.25694	788	9	3	PRULI
2.73179	52.2785	1237	16	3	PRULI
0.80803	0.779597	492	5	2	BARNI
0.75917	15.3327	1571	19	3	BARNI
0	1.56695	1126	8	3	BARNI
0.50451	16.5496	1576	3	1	BARNI
0.2661	5.75086	747	1	1	PRULI
3.16078	21.2789	566	5	2	BARNI
1.16928	17.5987	510	12	1	PRULI
0.97559	13.3658	815	1	1	PRULI
1.42391	12.7487	1396	6	4	PRULI
3.06336	11.5594	584	14	4	BARNI
1.14459	8.39271	1563	20	4	BARNI
1.46454	46.0377	1493	1	1	PRULI
1.26772	14.8728	1568	9	3	PRULI
1.03376	3.24859	1346	3	1	BARNI
0	1.6116	952	2	3	BARNI
2.15102	7.71863	1133	5	2	BARNI
0	1.1835	1426	19	3	BARNI
1.569	9.5112	1355	5	2	PRULI
1.08919	43.5053	365	15	1	BARNI
0	1.08602	1554	5	2	PRULI
0.26189	13.4423	1518	3	1	BARNI
0.50968	6.78609	1560	20	4	BARNI
0.7558	14.5841	526	5	2	PRULI
1.3839	22.5282	1580	18	4	BARNI
0.39755	0.562557	1500	20	4	BARNI
0	5.09733	1520	5	2
0.39729	8.63716	1501	13	1	BARNI
1.15494	11.9352	1549	12	1	BARNI
3.93924	52.5279	1494	17	5	BARNI
0.63224	7.51508	1572	13	1	BARNI
3.07635	31.8823	1576	4	3	BARNI
1.7475	17.1971	1365	5	2	PRULI
0	0	1251	11	1	PRULI
0.82962	20.7469	1198	7	5
1.60845	14.2769	1483	18	4	PRULI
0.4076	7.55063	1463	13	1	BARNI
0	0.835968	1560	19	3	PRULI
1.81532	11.5594	438	15	1	PRULI
1.35223	7.95825	588	3	1	PRULI
0.94425	9.25045	1501	5	2	BARNI
0	54.7162	1259	5	2
1.31878	8.70201	1481	9	3	BARNI
1.1074	25.5352	718	14	4	PRULI
0.79991	3.65297	1491	1	1	PRULI
0	3.15143	925	5	2
0.50515	9.84491	1574	1	1	BARNI
1.00393	5.4241	1386	7	5
1.36461	23.6398	1311	12	1	PRULI
1.02025	12.6651	1169	11	1	PRULI
0.93889	12.9924	1482	18	4	PRULI
2.866	38.0007	971	16	3	PRULI
0	1.65417	1113	6	4	PRULI
1.86041	26.7858	1389	16	3	PRULI
1.88118	11.3737	951	19	3	BARNI
0.75869	18.3973	1572	16	3	PRULI
0.25549	4.14128	1556	8	3	BARNI
1.19506	24.6484	1497	5	2	BARNI
1.26048	19.9929	1577	16	3	BARNI
0.6426	4.71186	928	14	4	BARNI
0	3.5515	324	2	3	BARNI
0.71438	2.20557	1113	11	1	PRULI
1.27218	11.4762	1250	1	1	BARNI
0.26293	0.710299	1512	2	3	PRULI
0.27957	25.9484	1422	1	1	BARNI
1.64551	35.8795	1208	14	4	BARNI
0.40566	2.34834	490	20	4	BARNI
2.70569	52.0001	1102	5	2	BARNI
1.58389	8.04817	753	5	2	BARNI
0.63751	12.5968	1559	11	1	PRULI
0.40238	9.26552	1482	14	4	PRULI
1.71607	9.49246	1390	19	3	BARNI
0.94463	9.99916	1473	14	4	BARNI
2.13455	8.48942	1247	5	2	BARNI
1.00902	16.6956	1576	1	1	PRULI
2.303	66.6581	1381	13	1	PRULI
0.51034	8.96126	1558	14	4	BARNI
0	13.7604	1154	5	2
1.32519	34.2137	1500	7	5	BARNI
0.61445	1.54136	1294	3	1	BARNI
0.25305	3.90642	1571	11	1	PRULI
0.89782	8.87008	1107	14	4	PRULI
2.33464	23.4256	596	18	4	BARNI
0.88345	0.681887	450	1	1	BARNI
4.96005	64.4303	1143	5	2	PRULI
0	2.1428	895	1	1	BARNI
1.51739	28.6939	1572	1	1	PRULI
4.07135	35.7683	830	16	3	PRULI
1.5326	30.5785	1297	1	1	PRULI
0	3.50531	1138	9	3	BARNI
2.08144	38.2558	1528	2	3	PRULI
0.55216	1.38508	1440	14	4	BARNI
0.26415	0.101943	1505	11	1	BARNI
0.78827	15.2613	1513	6	4	PRULI
1.26933	11.2668	1566	14	4	PRULI
1.35223	20.2479	735	2	3	BARNI
1.75754	15.7359	1131	14	4	BARNI
2.09975	19.007	1457	5	2	PRULI
0.25354	8.56164	1568	18	4	BARNI
1.66923	12.8838	1429	10	3	BARNI
0.39206	1.43741	1014	15	1	PRULI
0	0.827406	1298	18	4	BARNI
0	0	501	1	1	BARNI
2.15867	10.5523	1105	14	4	PRULI
3.90086	44.9457	1234	9	3	PRULI
0.44837	10.9012	1330	6	4	PRULI
2.08612	40.6564	1334	1	1	PRULI
0.49355	7.95218	1611	5	2	BARNI
0	3.70135	1057	12	1	PRULI
0	8.51432	919	1	1	BARNI
0	1.44061	1065	10	3	BARNI
0	7.11445	992	11	1	PRULI
1.89047	11.387	1408	5	2	PRULI
1.37615	21.0664	1300	1	1	PRULI
1.80707	44.1345	1540	1	1	BARNI
0	9.85104	732	15	1
0.55216	4.79452	1440	11	1	BARNI
0.53184	7.49164	1495	1	1	PRULI
0.89712	11.9198	1551	14	4	PRULI
1.99176	8.45527	998	19	3	PRULI
0.94476	6.19824	1052	15	1	BARNI
0.25241	9.64384	1575	1	1	PRULI
0.58421	16.9658	1361	1	1	PRULI
1.99665	11.4726	896	1	1	BARNI
0	1.09394	1122	10	3	PRULI
2.44927	60.9918	1542	15	1	BARNI
0.79564	8.90457	1499	7	5
0.50644	3.95777	1570	5	2	BARNI
1.19118	12.6992	1335	5	2	BARNI
2.36453	37.4741	1261	9	3	BARNI
1.49355	22.2696	1464	6	4	PRULI
0.50515	5.16614	1574	1	1	PRULI
1.4527	8.03564	821	1	1	BARNI
0.25798	4.92831	1541	14	4	BARNI
0.40733	9.16985	1464	11	1	PRULI
0.43944	6.61411	1357	16	3	BARNI
0	3.53348	1498	11	1	BARNI
1.17845	8.42673	528	5	2	BARNI
2.05414	71.1632	1258	12	1	PRULI
1.19314	5.24922	833	18	4	BARNI
0.76452	5.26168	1560	14	4	PRULI
0	30.1649	1180	17	5
0	98.7161	1147	15	1
0.84766	18.1558	1407	5	2	BARNI
0.28396	1.36986	1400	14	4	BARNI
1.04345	11.225	1524	15	1	BARNI
1.10925	5.7363	896	14	4	BARNI
0.93699	11.5714	1485	6	4	PRULI
0.25241	8.76712	1575	1	1	PRULI
0	0.0972889	1577	3	1	BARNI
0.75628	16.2473	1577	10	3	BARNI
0.56915	15.7598	1397	6	4	PRULI
1.2661	11.2924	1413	1	1	BARNI
0.4432	3.72016	1794	14	4	PRULI
1.27015	13.97	626	1	1	PRULI
1.46089	9.73877	1473	5	2	BARNI
0.51563	3.5819	1542	14	4	BARNI
0.9744	0.752082	816	15	1	BARNI
0.91955	2.12926	1297	8	3	BARNI
0.7616	9.62578	1044	8	3	BARNI
0.82686	15.1255	1202	3	1	BARNI
3.20002	34.2154	1056	1	1	BARNI
0	0.357356	1288	1	1	BARNI
0	2.97912	412	6	4	PRULI
0	3.366	1413	1	1	PRULI
2.34919	56.4184	1100	5	2	PRULI
0.50708	4.35421	1568	18	4	BARNI
0.81133	10.7502	735	14	4	PRULI
0	1.75343	1575	11	1	BARNI
1.09519	25.7821	363	18	4	BARNI
1.7591	6.44927	678	1	1	BARNI
0.89138	11.8926	1561	14	4	BARNI
0	47.7968	1292	17	5
0.95642	5.16747	1247	12	1	BARNI
1.24887	12.29	955	12	1	PRULI
1.20471	7.97011	1155	8	3	BARNI
0	13.6218	321	19	3	BARNI
0.53905	8.1133	1475	9	3	BARNI
1.74214	32.9439	1141	8	3	PRULI
0.7373	1.82106	1348	20	4	BARNI
0	0.779795	1574	1	1	BARNI
0.31457	12.8759	989	5	2	BARNI
1.65786	14.1396	1199	1	1	BARNI
2.39542	28.5782	1573	4	3	BARNI
1.54391	3.7239	515	1	1	PRULI
0	16.4421	1479	17	5
0	1.61676	1376	3	1	BARNI
0.43831	1.52241	907	13	1	BARNI
2.0733	45.9574	1534	4	3	PRULI
0	5.31285	1184	3	1	PRULI
0.76404	59.6597	1561	1	1	PRULI
0	10.0733	1386	2	3	PRULI
0	1.50416	1071	9	3	BARNI
1.22116	21.2595	1465	19	3	BARNI
4.18268	32.2122	874	9	3	PRULI
0	3.62953	1247	3	1	BARNI
1.81809	11.4601	656	19	3	BARNI
1.09476	16.8393	1271	7	5
0	4.19641	1499	7	5	PRULI
0	11.6231	1254	17	5
0.80858	20.4913	1475	2	3	BARNI
1.3099	3.15949	607	15	1	PRULI
0	1.11339	689	10	3	PRULI
0.7967	14.0921	1497	7	5
0	5.90589	1195	7	5	PRULI
1.42493	21.7902	1116	14	4	BARNI
1.79657	72.8495	1549	16	3	PRULI
1.39716	8.82314	1565	6	4	BARNI
0.2494	9.57701	1594	14	4	PRULI
1.48026	17.9539	940	9	3	PRULI
1.62047	21.6101	1104	19	3	PRULI
0.29646	9.49608	1341	20	4	BARNI
0	2.45087	313	5	2	PRULI
1.45479	13.5255	1503	1	1	PRULI
0	19.9097	1468	17	5
0	4.22939	526	1	1	PRULI
0	2.86821	1578	14	4	BARNI
1.97929	11.849	1502	17	5	BARNI
0	1.41962	1459	12	1	PRULI
0.88424	1.77449	1124	9	3	BARNI
1.89192	48.0912	1576	11	1	BARNI
0	19.3491	1570	6	4	BARNI
1.15838	7.33148	858	13	1	BARNI
3.08366	54.9253	838	5	2	BARNI
1.88952	26.4944	1578	1	1	PRULI
0.81577	1.10189	1462	1	1	PRULI
1.48712	26.5911	802	19	3	PRULI
0.66883	9.18896	1486	11	1	BARNI
2.56487	19.0543	310	3	1	BARNI
2.57382	16.8859	1004	5	2	BARNI
1.1632	15.3624	1538	11	1	BARNI
1.40615	11.0998	1555	1	1	BARNI
0.50451	2.33642	1576	1	1	BARNI
1.02265	15.5891	1555	4	3	PRULI
1.88952	5.39611	1578	3	1	BARNI
0.20119	17.8581	988	14	4	PRULI
0.74518	1.00653	1067	1	1	BARNI
1.89065	9.12638	1513	5	2	BARNI
1.99027	21.7944	1598	5	2	PRULI
1.86771	17.8652	1490	1	1	BARNI
0	9.21613	1440	11	1	BARNI
0.27417	2.32782	1450	7	5
1.16244	19.041	1539	14	4	PRULI
0.20098	0.0775656	989	9	3	BARNI
0.61924	1.43388	1284	11	1	BARNI
1.46835	14.6625	1083	18	4	BARNI
1.19866	0.616783	995	1	1	PRULI
0.79991	22.9468	1491	11	1	PRULI
1.19826	20.0387	1493	16	3	BARNI
1.19267	3.22192	1000	19	3	BARNI
0	0	945	1	1	PRULI
0.83286	16.1782	1432	7	5	PRULI
1.09923	18.1706	1085	8	3	BARNI
0.94431	21.5013	1263	12	1	PRULI
0	1.95519	667	7	5	PRULI
2.12218	27.641	1124	14	4	BARNI
0.94118	8.42673	1056	13	1	PRULI
0	1.37689	1560	4	3	BARNI
0.26699	4.01851	1489	20	4	BARNI
0	0	1555	14	4	PRULI
0	17.7291	1575	1	1
0	0.463986	992	8	3	PRULI
0.99141	8.67238	1203	8	3	BARNI
0	2.34294	1015	19	3	BARNI
0.37838	7.6907	1576	1	1	BARNI
1.36774	34.1335	872	6	4	PRULI
0	7.80991	1051	1	1	BARNI
0.50069	60.3844	794	14	4	PRULI
0.92538	5.63856	1102	9	3	BARNI
0.14178	3.22826	1402	6	4	PRULI
0	94.3639	1495	17	5
0	3.13488	832	1	1	BARNI
0.88674	29.4872	1345	2	3	BARNI
1.58074	25.6725	1509	1	1	BARNI
1.26288	18.179	1574	19	3	BARNI
0.52656	4.97868	1510	14	4	PRULI
0.4432	1.19729	897	9	3	BARNI
0.78105	18.1357	1527	14	4	BARNI
1.7475	12.6449	910	9	3	PRULI
2.57651	87.5505	1543	1	1	PRULI
1.98778	19.3315	1000	18	4	BARNI
2.33399	6.45524	511	3	1	BARNI
0.62904	14.2258	1580	6	4	PRULI
0.94591	4.74563	1471	18	4	BARNI
1.21042	12.82	1478	11	1	PRULI
0	0	1114	19	3	BARNI
2.0924	18.132	1045	12	1	PRULI
1.19267	46.5388	1500	7	5	PRULI
1.01095	14.3866	1573	5	2	BARNI
1.12796	10.8704	1609	5	2	BARNI
0	4.8342	1571	9	3	PRULI
1.36617	6.98583	582	14	4	PRULI
0	7.65528	481	5	2	PRULI
0	16.7993	1169	14	4	PRULI
1.5097	12.7206	1580	5	2	PRULI
0.9227	9.30926	1508	14	4	PRULI
1.01677	18.05	391	3	1	PRULI
0.96293	7.64469	1445	1	1	BARNI
1.87662	24.8466	1377	2	3	BARNI
0.38572	1.7367	1546	3	1	BARNI
1.63862	25.2465	1577	1	1	PRULI
0	2.33345	1578	1	1
0.8857	6.2991	1571	1	1	PRULI
0.88978	13.5294	1117	3	1	BARNI
0.77647	4.49486	1024	12	1	PRULI
0.70338	23.7792	1413	3	1	BARNI
1.76151	0.880907	1045	5	2	BARNI
0.89886	24.4806	1548	1	1	BARNI
2.87327	71.8737	761	15	1	PRULI
3.33049	48.571	1134	1	1	BARNI
0.33296	3.98339	1194	6	4	PRULI
0.4076	10.5394	1463	13	1	PRULI
0.89038	3.52207	893	15	1	BARNI
0.12916	33.0975	1539	11	1	BARNI
0	6.52316	1470	10	3	BARNI
0.58636	3.16806	1356	16	3	PRULI
0	3.6332	1478	5	2	BARNI
1.09721	15.2437	1087	5	2	BARNI
0.76404	3.04687	1561	6	4	PRULI
2.11466	16.3218	376	1	1	BARNI
0.79511	10.9852	1250	7	5	PRULI
0	0.233879	328	10	3	PRULI
0	1.90897	1085	11	1	BARNI
0	0.102215	1501	5	2
0	0.303211	1265	8	3	PRULI
0.14616	7.50202	1360	15	1	PRULI
1.65037	11.6059	1084	2	3	PRULI
0.92454	10.3472	1290	11	1	BARNI
6.43525	140.041	556	9	3	BARNI
2.71472	32.594	659	11	1	PRULI
1.09319	23.1332	1091	1	1	BARNI
0.95796	12.4773	830	15	1	BARNI
0.40788	0.157412	1462	15	1	PRULI
0	0.0623677	1230	9	3	BARNI
1.77367	27.1842	1569	1	1	PRULI
0.63064	13.337	1576	1	1	PRULI
1.27585	5.2192	1558	9	3	BARNI
1.65542	29.4858	1561	14	4	PRULI
2.56681	23.0063	1037	5	2	BARNI
1.70869	10.7705	1047	10	3	PRULI
0	0.368809	416	5	2	BARNI
0.27493	6.04786	1446	12	1	BARNI
1.89072	34.7321	1577	19	3	PRULI
0.75869	5.70951	1572	16	3	PRULI
0	0	1360	9	3	PRULI
0.23579	1.09199	843	11	1	BARNI
0.53291	0.514158	746	2	3	PRULI
0.59812	7.38654	997	1	1	BARNI
0	1.8735	1515	8	3	BARNI
1.55701	16.9749	1532	20	4	BARNI
2.93533	21.2121	792	5	2	PRULI
0	7.03604	1570	11	1	BARNI
3.04252	2.34834	392	19	3	PRULI
0.96846	7.75533	821	20	4	BARNI
0	4.42571	728	19	3	PRULI
0.89712	26.9062	1551	2	3	PRULI
0.12661	2.73624	1570	9	3	BARNI
0.63345	14.8144	1569	4	3	PRULI
0	1.65805	694	17	5	BARNI
3.96366	27.2279	1003	9	3	BARNI
0.96027	15.0089	828	14	4	BARNI
0.79883	9.0945	1493	13	1	PRULI
1.09444	11.8263	1453	1	1	PRULI
2.76801	40.1254	1149	18	4	BARNI
0.51945	12.3622	1148	14	4	PRULI
0	10.9788	1104	12	1	PRULI
0	15.8306	1163	17	5
2.96491	80.0455	1542	1	1	PRULI
0	0.194331	1579	11	1	BARNI
1.92242	25.6697	517	5	2	PRULI
0	2.44892	1253	1	1	BARNI
0.90002	2.38175	1546	20	4	BARNI
1.83568	20.3925	1516	9	3	PRULI
2.3664	53.516	1260	9	3	BARNI
0	0.0977227	785	2	3	BARNI
4.07332	29.5531	732	16	3	PRULI
0.38597	10.3524	1030	1	1	BARNI
1.74131	85.862	1484	7	5
2.66051	13.4454	1569	1	1	PRULI
2.21521	18.8646	1346	8	3	BARNI
0	18.2029	767	14	4	BARNI
0.27267	2.73597	1458	18	4	BARNI
3.37904	77.7716	1376	2	3	PRULI
0.39168	5.13935	1015	9	3	PRULI
0.64748	11.1195	1228	10	3	PRULI
0.50419	10.0208	1577	1	1	PRULI
0.33408	9.92748	1190	14	4	BARNI
5.08239	121.606	352	15	1	PRULI
0.43735	4.47278	909	3	1	BARNI
0.7888	8.1583	1260	1	1	PRULI
0.25566	0.295996	1555	4	3	PRULI
0	8.27762	797	12	1	PRULI
0.41965	9.71725	1421	1	1	BARNI
0.36742	10.6348	1082	9	3	PRULI
0	6.95128	927	8	3	BARNI
0.75199	9.9639	1586	11	1	BARNI
1.13264	13.9874	702	3	1	BARNI
2.16399	29.3487	643	14	4	PRULI
0	4.67819	1525	14	4	BARNI
2.1469	16.7169	1574	1	1	BARNI
1.24333	17.2738	1279	16	3	PRULI
1.69007	15.4027	1529	9	3	BARNI
2.05322	16.2933	1549	16	3	PRULI
0.77496	8.27436	1539	1	1	PRULI
0.61588	4.63483	1291	1	1	BARNI
0.26592	12.2124	1495	7	5	PRULI
0	0.57248	804	16	3	PRULI
0.1258	2.57326	1580	15	1	PRULI
0	5.47945	504	1	1	PRULI
1.06441	8.21551	1494	9	3	BARNI
2.54453	45.5335	1491	17	5	BARNI
2.08045	19.5613	1051	6	4	BARNI
0.26681	4.99402	1490	7	5	BARNI
1.11987	8.13943	1065	20	4	PRULI
0.57243	11.0457	1389	6	4	PRULI
2.67714	15.6912	1188	1	1	PRULI
1.48674	8.14746	1337	8	3	BARNI
1.13344	9.62322	1403	1	1	PRULI
0.56411	6.46804	1103	5	2	BARNI
1.40344	13.2942	1558	9	3	BARNI
1.37615	15.5195	1300	1	1	PRULI
0.79617	5.78671	1498	18	4	BARNI
0	0.950587	807	5	2	BARNI
0.89298	11.2346	1113	2	3	BARNI
0.96846	3.36376	821	14	4	BARNI
0.90471	21.0485	1538	8	3	PRULI
0.35181	7.46757	1130	12	1	BARNI
2.39491	84.5684	498	14	4	PRULI
0	3.34988	458	9	3	PRULI
0.5745	13.4136	1384	1	1	BARNI
1.49457	18.4571	532	14	4	PRULI
1.54855	2.71644	1412	14	4	BARNI
0.243	11.1599	818	3	1	BARNI
0.69942	12.6324	1421	2	3	BARNI
2.32185	32.7817	1500	17	5	BARNI
0.56793	14.3014	1400	3	1	BARNI
0.25781	7.51204	1542	3	1	BARNI
1.05034	28.1211	1514	2	3	PRULI
1.13228	5.53494	1580	3	1	BARNI
0.5163	4.98132	1540	11	1	PRULI
0.29891	11.7087	1330	15	1	PRULI
1.36383	11.7766	1166	1	1	PRULI
0.42263	6.74155	1411	15	1	PRULI
0.57202	5.07736	1390	3	1	BARNI
0.47215	5.55754	842	15	1	PRULI
1.14679	19.9157	520	9	3	PRULI
2.1203	48.431	1500	2	3	PRULI
0	0.973095	1419	13	1	BARNI
1.13659	5.65351	1574	1	1	BARNI
0.40928	4.31737	1457	8	3	BARNI
3.39067	140.176	469	1	1	PRULI
0.45383	0.525427	876	19	3	BARNI
0.52413	13.5018	1517	14	4	BARNI
0	4.2618	306	11	1	BARNI
1.60845	20.329	1483	19	3	BARNI
1.09294	15.237	1455	5	2	PRULI
0	0.198865	1543	8	3	BARNI
0	4.23132	979	9	3	PRULI
1.02404	14.271	1747	16	3	PRULI
0	4.94435	512	5	2	BARNI
1.60011	4.25336	1010	4	3	BARNI
1.39005	10.095	1573	1	1	PRULI
1.80543	33.3047	1101	2	3	BARNI
0	10.6059	745	16	3	BARNI
0	0.241995	634	15	1	PRULI
0.85417	13.9391	1629	11	1	BARNI
0	0.351354	1310	4	3	PRULI
0.63385	9.19765	1568	9	3	BARNI
0	3.83058	1522	11	1	BARNI
0.8874	5.33268	1568	14	4	PRULI
0	0.239166	1283	19	3	BARNI
0	0.608828	756	19	3	BARNI
1.008	8.48037	986	9	3	BARNI
1.382	6.04454	863	19	3	BARNI
2.02245	10.2023	1376	16	3	BARNI
1.44641	10.6855	962	15	1	PRULI
2.68619	60.8386	1184	1	1	BARNI
0.80368	5.01422	1484	13	1	BARNI
0.5855	8.58636	1358	10	3	BARNI
1.00248	25.0365	1388	5	2	PRULI
0.87622	15.8932	1588	16	3	PRULI
1.00902	34.6568	1576	1	1	BARNI
0.27531	4.83436	1444	14	4	BARNI
0	0	1107	1	1	BARNI
2.52096	59.103	1577	1	1	PRULI
1.10126	10.8375	722	1	1	PRULI
0.78869	3.97504	1293	17	5	BARNI
3.28558	2.53594	363	9	3	PRULI
0.25451	2.45558	1562	1	1	PRULI
2.89911	19.3119	1577	1	1	PRULI
1.38467	24.7	1292	14	4	PRULI
1.35338	29.6403	1175	14	4	PRULI
0.79777	13.7005	1495	7	5
1.76378	36.9608	1127	1	1	PRULI
0	1.27854	420	6	4	PRULI
0.25582	0.394915	1554	4	3	PRULI
0.83228	19.8071	1433	7	5	BARNI
0	5.04091	1187	17	5
0.90061	3.92251	1545	20	4	PRULI
1.2661	5.61906	628	16	3	PRULI
0.72282	2.51058	1100	16	3	BARNI
0	2.25913	1562	14	4	BARNI
1.24392	11.9053	799	1	1	PRULI
1.85553	15.6577	1509	5	2	BARNI
0.98894	24.9983	804	16	3	PRULI
0.69308	12.2504	1434	6	4	BARNI
2.01805	19.2268	1576	13	1	PRULI
1.61369	25.25	1355	1	1	PRULI
1.76039	21.4002	1355	1	1	BARNI
0.50644	1.46584	1570	11	1	PRULI
0	8.28179	1269	19	3
1.85918	14.9478	1283	3	1	BARNI
0	2.28505	1175	19	3	BARNI
1.53142	20.3896	1298	7	5	BARNI
2.73547	34.1335	1090	1	1	BARNI
2.56304	22.8598	698	9	3	PRULI
2.88362	31.3081	1034	9	3	BARNI
5.71489	37.5401	1175	2	3	PRULI
0	4.531	1219	11	1	BARNI
1.85952	22.7936	976	5	2	BARNI
0.27267	6.57685	1458	11	1	PRULI
0.53291	11.26	1492	7	5
0.78775	19.4061	1514	19	3	PRULI
1.9914	16.6979	1098	3	1	BARNI
1.58705	8.88087	501	1	1	BARNI
0.64747	5.26027	1575	4	3	BARNI
2.41152	30.3791	1154	9	3	BARNI
1.51546	30.0708	1574	9	3	BARNI
0	14.88	1526	5	2
2.00516	19.2942	1487	15	1	BARNI
1.12942	52.5218	352	18	4	PRULI
0.40076	12.141	992	16	3	PRULI
0.54459	21.2273	365	6	4	PRULI
0.69381	9.43843	1146	14	4	PRULI
0	0.0663601	1156	8	3	BARNI
0.42203	3.58317	942	14	4	PRULI
2.52898	71.442	786	11	1	PRULI
0.27304	6.63857	1456	6	4	PRULI
2.30821	48.05	1464	14	4	BARNI
0.26398	8.60849	1506	5	2	BARNI
1.37849	4.36228	1442	1	1	BARNI
0.49694	3.64384	1200	1	1	BARNI
0.66592	24.7998	1194	6	4	PRULI
0.52517	13.7819	757	6	4	PRULI
0	3.62296	487	15	1	PRULI
0	17.4552	1525	13	1	PRULI
0.28519	10.0706	1394	15	1	PRULI
2.13283	13.6954	1714	4	3	BARNI
0	1.41248	1575	1	1	BARNI
1.01547	12.0506	783	20	4	BARNI
2.83968	22.6849	700	9	3	PRULI
0.42323	6.75112	1409	3	1	BARNI
0.94849	11.818	1467	14	4	BARNI
0.83943	3.69308	1184	10	3	PRULI
0	1.68367	1458	17	5	BARNI
1.33179	3.09488	1512	5	2	BARNI
0.26717	7.62999	1488	19	3	PRULI
0	0.829586	1572	1	1	PRULI
0.63345	10.3652	1569	6	4	BARNI
0	4.74815	1551	13	1	BARNI
1.60466	3.09636	991	19	3	PRULI
1.49009	26.5675	1334	2	3	BARNI
2.8617	57.1732	903	1	1	BARNI
0.45023	5.90763	883	8	3	BARNI
0.36506	10.2847	1089	16	3	BARNI
1.27422	20.1124	1560	19	3	PRULI
3.31935	28.8225	1557	2	3	PRULI
0	0	568	8	3	PRULI
0.41027	0.949998	969	7	5
1.27015	13.153	939	6	4	PRULI
0.61588	9.26965	1291	18	4	PRULI
0.75941	23.8123	1047	7	5	PRULI
2.72549	38.0255	1392	17	5	BARNI
1.89829	37.048	1466	15	1	PRULI
1.43695	3.60455	830	8	3	BARNI
0	2.73973	476	12	1	PRULI
0.99388	7.15982	1200	14	4	PRULI
0	4.71041	684	11	1	PRULI
0	4.26998	521	1	1	PRULI
1.49645	12.7052	797	13	1	BARNI
0.37862	3.26332	1575	13	1	PRULI
0	11.0026	1506	14	4
0	14.0137	1478	12	1	BARNI
1.37088	8.26642	1160	15	1	BARNI
1.38741	17.7665	1576	1	1	BARNI
0	0.379764	404	19	3	BARNI
2.03725	10.5578	683	14	4	BARNI
1.80981	33.7581	1318	16	3	PRULI
0.94363	4.90305	1502	4	3	BARNI
0	0.912466	1177	2	3	PRULI
10.153	42.8271	326	17	5	BARNI
0.28235	4.74004	1408	2	3	PRULI
4.05478	24.7066	503	9	3	BARNI
1.25729	27.6572	1581	18	4	PRULI
0.78755	4.31583	1262	1	1	PRULI
1.0564	1.11254	1448	5	2	PRULI
0.65622	5.77564	1554	5	2	BARNI
2.12824	65.2685	1401	2	3	PRULI
0.52104	7.64107	763	2	3	PRULI
2.46998	12.8912	1571	4	3	BARNI
3.2581	33.1855	1313	9	3	PRULI
1.02068	14.7713	1558	14	4	BARNI
0	2.63767	349	5	2	BARNI
0	1.19863	384	14	4	BARNI
1.74602	14.7205	1480	20	4	PRULI
1.85526	35.4922	1500	14	4	BARNI
0.92393	20.0186	1506	6	4	PRULI
1.68218	16.8789	709	6	4	BARNI
0.519	4.20616	1532	1	1	PRULI
0	6.83406	449	1	1	PRULI
2.02318	52.3615	1572	1	1	PRULI
0	1.94949	1574	11	1	PRULI
1.40728	49.4218	565	16	3	PRULI
0.39413	10.2418	1513	11	1	PRULI
1.64384	28.2059	1572	9	3	BARNI
0	1.29655	355	5	2	BARNI
0.47554	12.663	836	2	3	PRULI
1.15401	14.6967	689	20	4	PRULI
0.7959	7.52533	999	15	1	BARNI
2.09749	16.127	1232	6	4	PRULI
0.66435	2.39882	1535	5	2	BARNI
0	19.5591	1208	16	3	PRULI
0	0	1009	20	4	BARNI
0.45279	31.512	1317	15	1	BARNI
2.14554	47.586	1575	1	1	BARNI
0.66204	11.4973	1201	9	3	PRULI
0	0	1521	16	3	BARNI
0.75869	8.78385	1572	3	1	BARNI
0.4261	12.4154	933	1	1	BARNI
2.26435	10.8608	1229	16	3	PRULI
1.51739	14.8349	1572	6	4	BARNI
0.51496	19.0787	386	1	1	BARNI
0.82737	7.42377	961	10	3	BARNI
0	0	973	14	4	PRULI
0	0.213683	1436	13	1	BARNI
1.0752	4.71996	1479	1	1	PRULI
0.82394	0.635957	965	13	1	PRULI
0.53339	23.8783	1118	7	5	PRULI
0.7501	8.78091	1590	11	1	BARNI
0.84466	15.9727	1412	11	1	BARNI
0	4.04037	1405	12	1	PRULI
0	6.19728	458	1	1	BARNI
0.29404	3.57461	1352	8	3	PRULI
1.40615	21.8051	1555	4	3	PRULI
0.42595	8.87671	1400	6	4	PRULI
1.00902	10.5625	1576	1	1	PRULI
0.54835	5.18469	725	5	2	BARNI
0	1.07516	1427	3	1	BARNI
0	0.335721	457	17	5
0	29.4287	1087	19	3	BARNI
0.51597	3.73357	1541	16	3	PRULI
0.1334	2.83166	1490	7	5	PRULI
1.5145	19.5799	1050	19	3	PRULI
2.07637	36.3796	1436	2	3	PRULI
1.02595	10.3438	1550	12	1	PRULI
2.14729	9.64823	1296	18	4	BARNI
1.20576	11.3673	1154	2	3	PRULI
2.24086	69.6414	1508	6	4	BARNI
0	3.22999	1425	1	1	BARNI
0	42.4001	313	16	3	PRULI
0.13813	25.2154	1439	1	1	PRULI
0	58.7656	1137	17	5
1.25017	22.944	1431	10	3	BARNI
0.92454	2.49761	1290	1	1	PRULI
0.46227	3.56801	860	13	1	BARNI
0.38007	14.57	1569	16	3	BARNI
0.74518	6.68627	1067	1	1	BARNI
0.25402	0.39214	1565	1	1	BARNI
0.80803	28.5852	1476	7	5
0.38275	9.94601	1558	6	4	PRULI
1.63828	11.117	1456	4	3	PRULI
0.26627	2.67183	1493	10	3	BARNI
0.99388	20.4384	1400	11	1	BARNI
1.15905	25.3844	686	9	3	PRULI
2.35979	71.891	1432	5	2	BARNI
1.89432	35.8706	1574	1	1	PRULI
0	7.34932	1263	3	1	BARNI
0.63997	7.36004	1553	1	1	PRULI
1.90157	27.7887	1568	6	4	PRULI
1.06086	14.8409	1499	3	1	BARNI
0	16.6659	313	9	3	BARNI
1.58389	40.139	753	6	4	BARNI
1.00775	11.0839	789	8	3	BARNI
0.81023	2.76206	1472	5	2	PRULI
1.13659	26.3668	1574	16	3	BARNI
1.28659	11.6186	1545	1	1	PRULI
0	6.40965	1508	17	5
2.71119	17.241	1495	4	3	BARNI
0.67934	8.02255	1463	14	4	PRULI
0	0.488613	471	4	3	PRULI
0.92026	12.7854	648	1	1	PRULI
0.3089	8.5832	1287	15	1	BARNI
2.19471	50.2139	634	1	1	BARNI
0.62992	3.40944	1125	4	3	BARNI
0.40116	2.16745	991	4	3	PRULI
0	5.22752	1218	13	1	BARNI
0.30278	4.67402	1313	3	1	BARNI
0	0.151906	505	16	3	BARNI
0.73349	6.7371	1355	12	1	PRULI
1.2355	10.8075	1448	9	3	BARNI
0.5322	5.64816	747	12	1	PRULI
0	2.68737	628	11	1	PRULI
1.1762	16.4924	1521	15	1	PRULI
0.43306	13.8717	918	14	4	BARNI
1.20618	16.2921	824	8	3	PRULI
0.34183	6.53011	1163	20	4	BARNI
0.94319	13.5589	843	16	3	PRULI
1.31346	10.5241	1487	5	2	BARNI
2.15882	35.9529	1197	18	4	BARNI
1.00538	10.9747	1384	5	2	PRULI
0.87106	7.53005	1141	3	1	BARNI
0.41936	4.69337	1422	6	4	BARNI
0.53434	10.6201	744	18	4	BARNI
0	5.41244	1063	11	1	PRULI
0.26539	7.01575	1498	10	3	PRULI
0.45452	8.47812	1312	1	1	PRULI
1.01491	23.6684	1371	8	3	PRULI
0.79405	20.9401	1502	2	3	PRULI
0.92347	30.7384	861	20	4	PRULI
0.4124	13.5812	1446	1	1	BARNI
0	17.6094	379	5	2	PRULI
1.64593	10.4563	1570	14	4	PRULI
2.16705	23.2646	1009	2	3	PRULI
0.39835	2.76718	998	3	1	BARNI
1.53892	13.6597	1550	11	1	BARNI
0.38202	1.032	1561	13	1	PRULI
0	12.1258	911	14	4	PRULI
0.25145	0.242607	1581	10	3	PRULI
0.35783	0.276192	1111	7	5	BARNI
1.76083	7.62593	1016	9	3	PRULI
0.75941	4.17632	1047	1	1	BARNI
0.9267	6.52681	858	6	4	PRULI
0.71567	8.631	1111	1	1	PRULI
2.78567	54.981	999	1	1	BARNI
0.14702	8.00032	1352	14	4	PRULI
0.77095	9.86797	1547	11	1	BARNI
1.59447	29.0235	748	14	4	BARNI
1.51251	11.4787	1497	17	5	BARNI
0.54948	4.08214	1447	4	3	BARNI
0.92948	13.016	1497	10	3	BARNI
3.52756	70.1098	1127	2	3	PRULI
0	1.75677	1572	3	1	BARNI
0.49777	17.8014	1198	14	4	PRULI
2.02834	26.3349	1372	12	1	PRULI
1.68837	11.9387	1510	17	5	BARNI
0	0.510282	451	13	1	PRULI
0.4872	8.39824	1224	19	3	BARNI
1.00902	13.4344	1576	1	1	BARNI
1.32342	14.5049	1502	3	1	BARNI
1.82179	17.7329	982	20	4	PRULI
1.27096	43.0158	1564	14	4	PRULI
0.80206	20.068	1487	2	3	PRULI
0	33.4882	914	3	1
1.26449	19.8125	1572	16	3	PRULI
0.76404	15.9715	1561	20	4	PRULI
0.38349	20.6211	1555	2	3	PRULI
1.75737	22.0039	1018	13	1	BARNI
0	1.21415	695	16	3	PRULI
0.69341	0.624403	860	5	2	PRULI
1.72844	13.5781	1000	5	2	BARNI
2.01805	30.1509	1379	1	1	BARNI
0.13358	7.32067	1488	14	4	PRULI
0.76111	10.9659	1567	16	3	BARNI
1.18585	16.6468	1341	11	1	PRULI
1.56518	17.1143	1143	14	4	PRULI
0	12.5544	941	1	1	BARNI
1.64843	13.5565	1426	5	2	BARNI
1.49121	14.3872	1333	7	5	BARNI
3.40379	17.571	1074	9	3	PRULI
0.81801	4.52487	1458	8	3	PRULI
3.50578	21.106	567	9	3	PRULI
0.20534	6.57761	968	3	1	BARNI
0.75821	5.3645	1573	16	3	BARNI
0	23.0341	1502	17	5
1.01482	30.6947	1567	19	3	PRULI
1.52126	7.4364	1568	16	3	BARNI
0.26789	0.206772	1484	14	4	PRULI
0.77647	15.6421	1280	1	1	BARNI
1.80473	17.7602	1542	4	3	PRULI
0	1.20807	635	3	1	BARNI
0.88683	13.5432	1569	19	3	BARNI
0.33464	6.52184	1188	8	3	BARNI
0.12612	4.62416	1576	6	4	PRULI
0	121.136	373	5	2
1.26852	19.484	1567	16	3	BARNI
2.36386	26.7579	1594	5	2	BARNI
2.38533	38.0493	500	1	1	PRULI
0.14713	3.123	1351	2	3	PRULI
3.25865	49.8001	305	19	3	PRULI
0	19.6377	918	17	5
2.54745	50.482	1357	4	3	BARNI
1.91132	9.40464	416	1	1	PRULI
2.95141	35.651	1347	1	1	BARNI
0.34781	6.04034	1143	9	3	PRULI
2.17243	37.7972	1098	9	3	BARNI
0.28255	6.10645	1407	14	4	BARNI
1.82623	35.7268	1415	1	1	PRULI
0.83695	13.4045	950	13	1	BARNI
1.41984	9.58904	1120	9	3	BARNI
5.3603	28.9611	445	3	1	BARNI
0.24631	20.5327	1614	16	3	BARNI
1.76534	29.227	1126	1	1	PRULI
1.67216	29.846	951	7	5
1.70823	12.1097	1457	5	2	BARNI
1.0306	4.47447	1543	11	1	BARNI
1.0882	34.0866	1096	12	1	PRULI
1.14487	14.9669	1389	5	2	PRULI
0	11.8747	730	1	1	BARNI
1.54932	22.063	1283	6	4	PRULI
1.12225	64.5856	1417	16	3	PRULI
0.37886	4.67877	1574	1	1	PRULI
1.02639	5.41343	581	16	3	BARNI
0.63104	16.4627	1575	11	1	PRULI
1.60305	16.7035	744	9	3	PRULI
0	0	1295	9	3	PRULI
0	0.456078	841	1	1	BARNI
2.21274	37.0041	1078	1	1	PRULI
1.89183	68.9942	1471	5	2	BARNI
0	1.88678	1545	8	3	BARNI
0.76748	3.99852	1554	11	1	BARNI
2.51795	24.833	1421	11	1	BARNI
1.20785	11.3204	1152	1	1	PRULI
1.17521	10.3017	1184	1	1	BARNI
1.24626	11.062	638	1	1	PRULI
0.4176	10.4754	952	14	4	BARNI
0.62824	3.34586	1582	3	1	BARNI
1.58074	6.86293	1509	12	1	BARNI
1.09319	14.8362	1091	2	3	PRULI
0.76394	5.36574	1301	4	3	PRULI
1.44566	12.1345	1100	11	1	BARNI
0	4.26458	1529	18	4	BARNI
1.06726	12.5108	1490	5	2	BARNI
1.7498	47.0673	1136	7	5
0.5376	1.97097	1479	12	1	PRULI
0	9.08243	1571	14	4	PRULI
2.13893	19.2606	1394	9	3	PRULI
0.51731	1.69695	1537	9	3	BARNI
0.88019	19.079	1355	5	2	BARNI
0.54089	13.3594	735	15	1	PRULI
0.55875	15.7953	1423	1	1	PRULI
0.2099	3.56425	947	1	1	BARNI
1.7255	32.0966	1152	1	1	BARNI
1.90887	12.8629	1485	5	2	PRULI
0.75724	5.06545	1575	1	1	BARNI
1.44805	15.7489	1510	1	1	PRULI
2.92859	30.7273	1086	11	1	PRULI
0.34331	21.3311	1158	19	3	PRULI
0.50291	8.44272	1581	5	2	BARNI
1.30109	26.5006	1375	1	1	BARNI
0	19.1781	380	5	2	BARNI
0.39715	0.153271	1001	14	4	PRULI
0.30604	7.61808	1299	14	4	PRULI
2.26958	21.9699	1051	1	1	BARNI
1.97789	21.1	1407	1	1	BARNI
0	0	1300	5	2	BARNI
0.55292	1.81378	719	11	1	BARNI
2.42043	20.6668	657	3	1	BARNI
1.19267	8.54064	1500	7	5
0	11.4528	1065	9	3	PRULI
1.01417	3.37573	1568	12	1	PRULI
0.35751	13.5212	1112	6	4	BARNI
0.54385	9.02498	1462	6	4	BARNI
1.14313	3.57828	1565	1	1	BARNI
2.26527	40.5781	1053	1	1	PRULI
1.01095	16.1423	1573	9	3	BARNI
1.40977	34.1768	1551	15	1	PRULI
1.49918	16.2249	1078	9	3	PRULI
0.6884	11.8887	1155	16	3	PRULI
1.66152	37.2486	1316	1	1	PRULI
2.05651	2.15993	1101	17	5	BARNI
1.29779	8.34737	919	1	1	PRULI
0	2.30506	832	1	1	BARNI
0.5568	5.04969	714	14	4	PRULI
0.78207	19.2661	1525	12	1	PRULI
0.65559	9.15893	1516	9	3	BARNI
1.4794	37.1105	1478	2	3	PRULI
0	0.713603	1075	3	1	PRULI
0.65244	20.6628	1563	9	3	BARNI
0.50515	16.9605	1574	16	3	BARNI
0	3.24273	1585	16	3	PRULI
0.39479	5.78961	1007	10	3	BARNI
0.38398	3.70472	1553	19	3	BARNI
0.25241	3.79909	1575	1	1	BARNI
0.42564	4.10666	934	14	4	PRULI
1.00902	15.9168	1576	1	1	BARNI
0.75772	6.72573	1574	9	3	BARNI
1.53102	17.7256	1558	16	3	BARNI
0.72612	1.4712	1095	20	4	BARNI
0	12.5732	964	1	1
1.00902	14.7973	1576	15	1	PRULI
0.8891	11.0289	1565	13	1	BARNI
0.50515	7.89542	1574	1	1	BARNI
1.65925	4.35429	1198	6	4	PRULI
2.27175	23.5738	1575	1	1	PRULI
0.81067	7.8214	1226	2	3	PRULI
0.67473	11.4574	1473	1	1	BARNI
1.23849	5.7355	321	5	2	PRULI
2.41116	4.28057	1362	5	2	PRULI
1.49457	6.75662	931	13	1	BARNI
0	18.5369	658	2	3	PRULI
0.98894	10.1774	1206	19	3	PRULI
0.63426	13.5115	1567	19	3	PRULI
1.13717	4.47635	874	6	4	PRULI
0.45108	10.7351	1322	10	3	BARNI
2.3308	17.4652	571	5	2	PRULI
0.14757	0.170851	1347	11	1	BARNI
0.67657	3.23769	1469	3	1	BARNI
0	0.387045	991	9	3	BARNI
2.89764	31.6466	686	1	1	BARNI
0	7.41478	1376	13	1	BARNI
0.35783	3.86669	1111	12	1	PRULI
1.7748	13.2583	1568	9	3	BARNI
0.39518	5.87162	1006	20	4	BARNI
0.57784	4.90602	1376	11	1	BARNI
0	0.64356	596	3	1	BARNI
0.89338	21.1174	890	14	4	PRULI
1.38618	27.9781	1434	1	1	PRULI
0	3.22799	808	4	3	PRULI
0.93826	8.79373	1483	7	5
1.45093	23.0086	1507	8	3	PRULI
2.77364	38.1778	430	5	2	PRULI
0	14.7189	1501	17	5
1.11405	14.8634	1249	15	1	PRULI
0	1.04229	736	3	1	PRULI
1.81624	11.4484	985	9	3	BARNI
0.27081	5.01661	1468	19	3	PRULI
2.72298	84.7689	1095	6	4	BARNI
3.54906	40.1803	1556	5	2	BARNI
0.93873	1.63025	847	9	3	PRULI
0	0.684932	1232	9	3	BARNI
1.28293	1.26536	485	4	3	BARNI
1.09822	11.8671	724	14	4	PRULI
0	1.76013	1569	12	1	BARNI
0	19.1654	1517	17	5	BARNI
2.2848	12.9323	783	5	2	PRULI
1.33051	15.1987	1494	12	1	BARNI
3.35889	45.1069	1500	17	5	BARNI
0	0.977227	1570	9	3	PRULI
0.35026	5.67739	1135	9	3	PRULI
1.13218	37.7008	1229	11	1	BARNI
0	2.26136	441	6	4	PRULI
1.23294	7.71881	1451	1	1	PRULI
9.78598	189.538	325	1	1	PRULI
1.13156	40.1029	1054	12	1	PRULI
3.97556	45.7914	1300	1	1	BARNI
1.12542	12.6497	1413	16	3	BARNI
2.71138	61.7361	1173	1	1	BARNI
0.38153	9.34977	1042	14	4	PRULI
0	8.74521	500	12	1	PRULI
0.29624	3.42976	671	6	4	PRULI
0.40022	8.08311	1490	14	4	BARNI
0.3188	3.26043	1247	1	1	PRULI
0.47821	16.7943	1247	14	4	PRULI
0	1.22008	503	10	3	BARNI
0.30487	9.2949	1304	14	4	BARNI
0.38798	4.94113	1537	6	4	PRULI
1.13804	21.0325	1572	12	1	PRULI
0	0.36049	1064	3	1	BARNI
1.20838	50.1312	1316	1	1	PRULI
4.74693	66.4077	335	14	4	PRULI
1.67321	8.45902	1188	3	1	BARNI
0	4.27785	1327	12	1	PRULI
0.82907	20.8518	1501	17	5	BARNI
0.2661	5.032	1494	14	4	BARNI
1.74673	11.3923	1138	1	1	BARNI
0	1.75486	918	15	1	BARNI
1.92366	71.6147	1550	1	1	PRULI
0.33719	5.20525	1179	8	3	PRULI
1.27189	32.466	1094	6	4	PRULI
3.03015	2.80655	656	8	3	BARNI
7.1242	35.5914	985	17	5	BARNI
2.87563	20.1144	553	8	3	BARNI
3.83318	20.6045	726	1	1	BARNI
0.80858	1.8723	1475	9	3	BARNI
0	0	381	2	3	BARNI
0.27588	3.46031	1441	5	2	BARNI
0.76995	9.26095	1549	15	1	BARNI
0.78723	19.1401	1010	1	1	PRULI
1.4616	17.9474	1496	9	3	PRULI
0.47975	17.4655	1243	19	3	BARNI
0.72348	3.42029	1099	9	3	PRULI
0	0.203616	1507	10	3	BARNI
0.66303	6.0899	1499	8	3	BARNI
0	25.4195	1014	19	3	BARNI
4.93836	51.9481	539	9	3	BARNI
1.1605	20.5377	1199	9	3	BARNI
1.09822	12.8207	1448	5	2	PRULI
0.77145	11.1645	1546	12	1	PRULI
1.39591	38.2484	712	1	1	PRULI
1.20067	4.11878	1490	18	4	BARNI
0.25967	13.5286	1531	18	4	PRULI
0.7007	16.932	1332	5	2	BARNI
1.95905	34.8784	1522	9	3	BARNI
1.36994	36.1621	1451	6	4	PRULI
1.88862	5.28422	842	13	1	BARNI
0.98081	3.28046	608	18	4	BARNI
3.12626	43.7351	763	9	3	PRULI
1.38136	17.3256	1439	1	1	BARNI
0.51798	9.39539	1535	11	1	BARNI
0	8.00843	546	1	1	PRULI
0.68402	9.97841	1453	7	5	PRULI
0	24.0035	930	1	1	BARNI
1.23904	7.65074	1123	1	1	PRULI
1.47607	13.4183	1212	7	5	BARNI
0	7.13031	312	1	1	BARNI
1.36916	9.17474	1597	18	4	BARNI
2.3664	50.8371	1512	18	4	PRULI
0.8026	12.9575	1486	7	5	PRULI
0	4.46002	774	9	3	BARNI
0.97371	9.07235	1429	5	2	PRULI
1.35486	10.9802	1027	1	1	PRULI
2.85451	28.1412	766	1	1	PRULI
0.59693	3.68588	666	18	4	BARNI
0	2.03108	1473	14	4	BARNI
0	5.16381	1545	11	1	BARNI
0.50676	4.79146	1569	20	4	BARNI
1.9726	47.6671	1310	1	1	BARNI
0	1.72979	1020	3	1	BARNI
0.78258	22.2989	1524	15	1	PRULI
0.66083	6.68173	1504	14	4	BARNI
2.07369	16.6915	671	16	3	PRULI
1.88952	66.6007	1578	1	1	PRULI
0.20098	0.387828	989	1	1	BARNI
1.53921	7.04328	904	14	4	PRULI
0.6051	5.48779	1314	1	1	BARNI
0.82996	23.649	1437	12	1	PRULI
1.41535	18.9353	1264	12	1	PRULI
1.05944	14.6167	1501	12	1	PRULI
0.94207	12.1794	422	14	4	PRULI
1.31467	10.9082	1512	2	3	PRULI
0	0	639	16	3	BARNI
1.57917	8.60824	1007	2	3	BARNI
1.40314	13.9436	1700	14	4	BARNI
0	0.298105	772	5	2	BARNI
0.25848	7.33206	1538	1	1	PRULI
0.3077	6.41249	1292	6	4	PRULI
0.46371	8.58987	1286	1	1	PRULI
0.89195	4.76993	1560	14	4	BARNI
2.78567	49.9129	999	16	3	PRULI
0	5.63204	1580	11	1	PRULI
0.63264	19.3368	1571	1	1	PRULI
0.76807	6.10616	1294	3	1	BARNI
0	0.38646	1588	11	1	BARNI
0	6.83202	1426	12	1	PRULI
1.1424	17.0472	1566	1	1	BARNI
1.9584	23.7317	1015	12	1	PRULI
2.89296	21.6284	1174	9	3	PRULI
3.21543	65.0174	1489	2	3	PRULI
0	0.510282	902	8	3	PRULI
0.41211	5.19545	1447	8	3	PRULI
1.38829	24.9376	1575	2	3	PRULI
0.76649	6.60633	1556	1	1	PRULI
1.44274	41.635	1240	13	1	BARNI
0	0.846092	1088	19	3	BARNI
1.44356	17.4371	1377	9	3	PRULI
0	5.81493	1372	1	1	PRULI
1.31641	9.5961	1359	8	3	BARNI
0.52138	6.23759	1525	10	3	BARNI
0.383	4.82839	1557	18	4	PRULI
1.51005	4.45016	1448	11	1	BARNI
4.7141	90.3568	759	1	1	PRULI
0.36273	8.25917	1096	14	4	PRULI
0.75199	12.9627	1586	6	4	PRULI
1.77254	33.3723	1570	9	3	BARNI
0.2755	18.394	1443	3	1	PRULI
1.81087	13.4394	1427	1	1	PRULI
0	2.33085	1119	9	3	PRULI
0.73895	10.9317	807	1	1	PRULI
0.42293	1.30574	470	18	4	BARNI
5.0112	57.6801	1052	9	3	PRULI
0	1.35057	568	5	2	BARNI
1.19746	46.0142	1162	2	3	PRULI
0.27007	1.35497	1472	1	1	BARNI
2.01568	47.4557	999	5	2	PRULI
1.008	12.6816	986	9	3	BARNI
0.13349	4.07003	1489	18	4	PRULI
0.45591	3.16702	436	2	3	BARNI
0	3.73248	781	5	2	BARNI
1.87416	7.70204	1494	5	2	BARNI
1.01331	16.7503	1177	2	3	PRULI
0.70546	18.6997	882	17	5	BARNI
0.39729	6.49065	1501	7	5	PRULI
3.49055	24.46	1082	1	1	PRULI
0.79352	4.49147	1503	14	4	BARNI
0.84406	12.0525	1413	13	1	BARNI
1.23949	9.93287	1004	17	5	BARNI
1.64384	20.3981	1572	1	1	PRULI
0	0.334016	1378	11	1	PRULI
0.94768	3.74876	839	1	1	PRULI
1.44137	37.0667	1517	3	1	BARNI
1.26208	20.1644	1575	1	1	BARNI
1.7136	19.8394	580	16	3	BARNI
1.80473	14.9743	1542	16	3	PRULI
1.12942	3.05106	704	1	1	BARNI
0.82343	9.40632	1207	20	4	BARNI
1.13443	15.6635	1577	1	1	PRULI
0.5647	4.28601	1056	1	1	PRULI
0.69992	49.2958	568	11	1	BARNI
1.0185	9.69549	1171	6	4	BARNI
1.39449	21.3797	1568	11	1	PRULI
1.66923	18.3594	1429	11	1	PRULI
0.15397	6.29861	1291	6	4	BARNI
1.77029	25.522	1572	16	3	BARNI
1.89764	45.2829	1257	7	5
2.57199	25.0981	1082	9	3	BARNI
0.15385	8.01561	1292	6	4	BARNI
0	6.87185	1094	14	4	PRULI
0	0.0490488	1564	16	3	BARNI
0.65907	7.68141	1508	7	5	BARNI
0.75437	10.2865	1581	19	3	BARNI
6.33462	36.6387	603	17	5	BARNI
0	0.975984	786	8	3	PRULI
1.06015	9.61461	750	1	1	PRULI
2.5984	66.5174	918	1	1	BARNI
2.03453	33.1729	1406	2	3	PRULI
0.69381	26.9096	1146	14	4	BARNI
0	0.987214	1321	2	3	PRULI
0	1.94019	514	4	3	BARNI
0.76257	10.2021	1564	1	1	BARNI
0	0	776	16	3	BARNI
9.73834	97.0033	741	17	5	BARNI
1.06583	12.8539	746	13	1	PRULI
0.94957	14.2919	628	1	1	PRULI
0.92026	16.1001	1296	14	4	PRULI
5.67937	39.9391	315	1	1	BARNI
1.61608	27.154	1599	2	3	PRULI
0.76218	12.0598	1304	16	3	PRULI
0	4.67158	312	5	2	BARNI
0.60144	0.348165	1322	10	3	BARNI
0.29232	14.3836	1360	9	3	PRULI
1.91824	15.6386	829	9	3	BARNI
1.62268	23.3268	980	14	4	BARNI
0	0	805	14	4	PRULI
1.30689	30.6143	1521	14	4	BARNI
0.75869	4.00153	1572	15	1	PRULI
1.00966	20.067	1575	5	2	PRULI
0	27.8814	996	1	1
0	5.60223	1205	11	1	PRULI
1.05459	9.41044	1557	5	2	BARNI
0	0.15932	963	1	1	PRULI
1.84053	13.8001	1512	14	4	BARNI
1.89463	22.1789	1259	9	3	PRULI
0.38337	18.1239	1037	6	4	PRULI
2.82501	15.4614	774	1	1	PRULI
1.7616	5.94	1511	5	2	BARNI
1.40164	30.98	1560	16	3	PRULI
0	9.35516	1558	11	1	PRULI
0.9667	26.9076	1645	18	4	BARNI
0.8731	11.7933	1366	15	1	PRULI
2.41355	27.9565	1597	5	2	BARNI
1.59918	28.204	1243	14	4	PRULI
0	37.2699	1589	5	2
0.25698	0.942168	1547	5	2	BARNI
1.86431	8.695	1094	5	2	PRULI
1.10534	22.9639	1079	14	4	BARNI
0.69551	5.09984	1429	14	4	BARNI
2.50429	26.5775	1270	1	1	BARNI
1.43459	9.76804	1500	17	5	BARNI
2.63416	21.4263	981	6	4	PRULI
0	0.291128	1581	8	3	PRULI
0.87954	7.97673	452	9	3	PRULI
2.34861	32.2999	931	4	3	PRULI
0	16.8868	1063	20	4	PRULI
0.66703	4.53066	1490	11	1	PRULI
0.70739	6.3472	1124	9	3	PRULI
3.15226	73.5637	1072	9	3	PRULI
0	4.88978	1208	9	3	BARNI
0.97799	15.05	1626	5	2	BARNI
1.6271	13.1866	1466	9	3	PRULI
5.10877	58.2512	428	9	3	PRULI
1.85774	10.9589	749	9	3	BARNI
0.41628	11.8081	955	12	1	PRULI
3.5496	77.7844	1288	13	1	BARNI
1.34673	18.0866	1476	19	3	BARNI
0.82026	9.23291	1454	19	3	BARNI
0.83637	2.90496	1426	18	4	PRULI
3.66257	54.868	597	1	1	BARNI
2.54626	29.0185	1602	5	2	BARNI
1.3203	15.116	1355	3	1	BARNI
1.7801	26.7921	335	9	3	PRULI
0	3.26212	729	15	1	PRULI
0.75724	7.793	1575	3	1	BARNI
0.58065	11.1296	1027	8	3	PRULI
0.43306	6.2952	1377	14	4	PRULI
3.132	28.2031	952	9	3	BARNI
0	0.330419	1393	8	3	PRULI
2.12287	24.2798	1030	8	3	BARNI
0	0.774872	792	10	3	PRULI
0.36428	10.825	1637	18	4	BARNI
0.5568	9.3473	714	3	1	BARNI
0.50451	8.37216	1576	9	3	PRULI
0.77195	16.9313	1545	9	3	PRULI
1.29328	31.3438	1537	9	3	PRULI
0	0.467758	1476	19	3	PRULI
1.63435	30.275	973	1	1	PRULI
1.07447	15.2906	1480	14	4	PRULI
1.26208	7.40335	1575	9	3	BARNI
1.80667	20.486	1569	4	3	BARNI
0.7967	6.14928	998	4	3	PRULI
1.81948	33.2654	874	19	3	BARNI
0.25257	20.031	1574	1	1	PRULI
0	2.95502	1298	8	3	PRULI
1.89312	16.9365	1155	5	2	BARNI
0	6.19898	1584	18	4	PRULI
0.38202	5.94631	1561	6	4	BARNI
0	5.59128	343	11	1	BARNI
4.11853	28.0692	1003	17	5	BARNI
1.23125	22.5438	1453	14	4	BARNI
1.44528	12.6203	1471	5	2	BARNI
0.64329	2.60673	618	15	1	PRULI
0.14541	1.23458	1367	14	4	PRULI
2.22098	16.2853	358	13	1	BARNI
0.88345	6.57534	1575	1	1	PRULI
0.26753	16.4679	1486	11	1	BARNI
1.78964	27.9716	1555	11	1	PRULI
1.00838	3.40511	1577	11	1	BARNI
0	0	609	7	5
1.88033	35.0389	1480	1	1	BARNI
3.84112	43.7297	621	1	1	PRULI
0	0.470051	816	20	4	PRULI
0	6.19795	1510	18	4	PRULI
0	6.5374	1502	17	5
0.25468	3.83316	1561	14	4	PRULI
1.75345	15.3794	1247	1	1	PRULI
0.65495	0.568708	1214	7	5	BARNI
0	0.831703	1568	14	4	BARNI
0.69551	4.99247	1429	15	1	PRULI
0	12.6953	1136	7	5
0	0	1526	9	3	PRULI
0	4.52701	932	5	2	BARNI
0.95681	10.893	831	5	2	PRULI
0	2.53741	1300	1	1	PRULI
1.09444	12.7238	1453	6	4	BARNI
0.3248	8.39824	612	1	1	PRULI
0.95108	10.6443	627	9	3	PRULI
1.75609	22.9984	1501	5	2	BARNI
1.29356	5.82415	1383	3	1	BARNI
0.39715	0.229907	1001	3	1	BARNI
0.84287	21.4144	1415	1	1	PRULI
0	2.40752	701	5	2	BARNI
2.23067	11.5738	802	1	1	PRULI
6.26331	75.0585	603	14	4	PRULI
0	20.0373	1049	5	2
0.29103	6.68285	1366	3	1	BARNI
3.01178	53.0012	990	16	3	PRULI
1.03315	1.1164	962	1	1	BARNI
0.50323	6.16612	1580	1	1	PRULI
2.36857	62.9308	1091	15	1	BARNI
1.62901	6.53889	1443	5	2	BARNI
1.89432	41.2317	1574	1	1	PRULI
0	1.75946	436	10	3	BARNI
0.80913	8.84742	1474	5	2	PRULI
1.09974	7.79856	1446	1	1	BARNI
0.90148	8.52359	882	4	3	BARNI
2.80936	7.38049	686	4	3	BARNI
0	2.76026	667	8	3	BARNI
0	1.52712	1507	7	5	BARNI
1.34158	8.97422	889	1	1	BARNI
1.47441	12.8802	1483	6	4	PRULI
1.42595	16.5091	1394	18	4	BARNI
0.12742	1.03267	1560	14	4	BARNI
1.30861	12.8275	1519	1	1	PRULI
3.58517	34.3591	998	1	1	PRULI
0	6.50429	802	19	3	PRULI
1.65994	8.80831	479	1	1	PRULI
0	9.96922	908	12	1	PRULI
2.01726	14.4322	1281	12	1	PRULI
1.28037	17.7884	1242	5	2	PRULI
0.53149	4.7176	374	16	3	BARNI
0.79131	8.79504	1256	1	1	PRULI
0.5647	1.6345	704	14	4	BARNI
0	0.685369	1567	4	3	PRULI
1.00838	10.3126	1577	14	4	PRULI
0	6.94536	1469	4	3	BARNI
0.66347	13.9291	1498	15	1	BARNI
1.59022	23.7808	1500	18	4	PRULI
0.59514	4.1342	1336	6	4	PRULI
0	0.718617	427	15	1	BARNI
1.53694	20.2161	1552	11	1	PRULI
0.65286	3.63426	1562	4	3	BARNI
2.3664	3.19635	336	7	5	BARNI
1.00902	9.63772	1576	1	1	BARNI
0.6914	6.87076	1150	20	4	BARNI
1.70381	40.9863	700	1	1	BARNI
0	12.3077	455	10	3	BARNI
0.70115	28.1414	567	12	1	PRULI
0.20098	4.03341	989	18	4	PRULI
0.3884	0.383083	1602	5	2	BARNI
1.41278	17.9922	1407	14	4	PRULI
0.38622	4.32252	1544	1	1	BARNI
1.05383	25.3674	1509	11	1	BARNI
0.1718	0.530422	1157	6	4	PRULI
0	13.5276	913	1	1	PRULI
0	0.616163	1494	12	1	BARNI
0	0	593	1	1	PRULI
0.18717	4.2618	1062	3	1	BARNI
2.2066	47.2622	1081	1	1	PRULI
2.97238	24.5193	535	11	1	PRULI
1.87625	15.6847	1345	5	2	BARNI
0.97759	6.66517	610	1	1	PRULI
1.39538	11.9939	1567	4	3	PRULI
0	1.95642	1490	17	5
0.32347	8.73859	1229	14	4	PRULI
0.99888	16.2387	1592	16	3	BARNI
0	1.7463	615	1	1	BARNI
0.68544	4.33821	1450	9	3	BARNI
0.50259	7.27361	1582	3	1	PRULI
1.68456	7.15115	472	14	4	BARNI
2.89583	28.4179	961	18	4	PRULI
4.55043	22.928	1432	9	3	PRULI
0	1.24961	1105	16	3	PRULI
1.59715	4.14499	1277	5	2	BARNI
0.63104	13.5403	1575	11	1	PRULI
0	2.16204	958	2	3	BARNI
1.24756	9.62916	1434	8	3	PRULI
1.28576	20.0961	1546	19	3	PRULI
2.17963	25.6836	1586	5	2	PRULI
1.12213	4.88732	1240	1	1	BARNI
0.27957	12.8933	1422	9	3	BARNI
0	6.63219	1041	14	4	PRULI
0.44009	11.6059	1355	2	3	PRULI
0.50355	5.97569	1579	3	1	BARNI
1.77254	19.6423	785	14	4	BARNI
1.2561	39.6892	1266	13	1	BARNI
0.64225	4.2136	619	1	1	PRULI
0.52517	3.34413	757	1	1	PRULI
1.51354	13.2884	1576	11	1	PRULI
1.46483	30.1309	1357	20	4	PRULI
1.73985	7.72159	457	9	3	PRULI
0	0.599985	895	18	4	BARNI
0.52551	2.383	1513	9	3	BARNI
0	0.938884	1389	13	1	PRULI
1.65648	18.6454	720	14	4	BARNI
0	1.92274	1556	11	1	BARNI
2.48783	8.35291	799	9	3	PRULI
0	11.2619	1519	11	1	BARNI
0.5143	3.57263	1546	3	1	PRULI
0.50451	6.32779	1576	6	4	PRULI
1.64733	27.8312	1086	12	1	PRULI
0	8.07241	1568	11	1	PRULI
0.8691	13.1288	1601	18	4	PRULI
1.36056	18.1673	1461	3	1	BARNI
0.95842	1.55348	1037	14	4	BARNI
0.77799	14.4117	1533	16	3	PRULI
1.50948	23.3717	1500	17	5	BARNI
2.912	15.225	1567	5	2	PRULI
0.99888	22.2042	995	2	3	PRULI
0.27285	9.0033	1457	11	1	PRULI
1.30204	6.64393	1374	12	1	BARNI
0.31677	1.28363	1255	13	1	BARNI
1.15905	15.2083	343	2	3	PRULI
4.56211	41.2486	610	9	3	PRULI
1.00775	32.6684	1578	1	1	PRULI
0	6.60968	1149	2	3	PRULI
0.40076	0.463986	992	8	3	BARNI
1.51932	20.4729	1570	9	3	BARNI
1.26151	13.8402	1103	1	1	PRULI
1.24626	7.7554	1276	12	1	BARNI
1.02661	9.45904	1549	13	1	PRULI
0.69844	20.0541	1423	1	1	PRULI
1.01031	22.4191	1574	1	1	BARNI
1.57899	18.7549	1133	19	3	PRULI
0.96027	7.65888	1242	16	3	PRULI
1.38653	30.1109	1577	2	3	BARNI
1.07199	8.03766	1298	9	3	BARNI
0.95337	52.2453	834	14	4	BARNI
1.71474	22.0923	1507	1	1	PRULI
0	17.244	1299	17	5
1.14022	7.77391	1569	19	3	BARNI
1.47653	9.68698	1077	1	1	BARNI
0.27361	2.79818	1453	13	1	BARNI
0	1.64091	1122	6	4	PRULI
1.48786	17.4555	1336	2	3	BARNI
1.99699	10.0188	1294	20	4	BARNI
2.47103	36.7688	1329	17	5	BARNI
0.38448	5.49005	1034	15	1	BARNI
1.25908	11.1758	1263	9	3	BARNI
0.83519	10.0395	1490	17	5	BARNI
2.27036	58.9383	1161	9	3	PRULI
1.28937	13.9326	925	1	1	PRULI
0.79299	13.5165	1504	1	1	PRULI
2.88452	29.5401	1501	17	5	BARNI
0	1.4254	1184	5	2	PRULI
0.56753	4.27092	1401	1	1	BARNI
1.50361	20.9479	1322	1	1	PRULI
1.31932	21.6107	1356	1	1	BARNI
0.79141	13.7441	1507	5	2	BARNI
0	0.438714	1224	8	3	BARNI
0.692	4.20616	1149	19	3	BARNI
3.20609	10.053	496	9	3	PRULI
1.9227	70.8904	1344	9	3	BARNI
1.45625	15.8483	1365	2	3	PRULI
0.54948	5.0364	1447	19	3	BARNI
0.27742	0.107065	1433	1	1	PRULI
0.91884	9.69247	1298	8	3	BARNI
0	0.292609	1573	19	3	PRULI
0.52831	5.50494	1505	11	1	PRULI
1.29076	18.0324	1540	11	1	BARNI
1.42663	5.50567	418	1	1	BARNI
0	2.30638	765	1	1	PRULI
1.5161	36.9259	1180	16	3	PRULI
0.50579	2.97675	1572	9	3	BARNI
1.25968	13.709	1578	11	1	PRULI
0	0.250694	612	3	1	PRULI
0	0	693	10	3	BARNI
0.38349	3.84795	1555	6	4	PRULI
0.4261	5.75548	933	15	1	BARNI
1.94035	1.66404	922	1	1	BARNI
1.01159	5.02632	1572	19	3	BARNI
1.49867	8.36001	1459	16	3	BARNI
1.1515	20.5529	1381	8	3	BARNI
1.78757	25.3178	1112	9	3	PRULI
1.07117	17.3031	1299	1	1	PRULI
0.44026	2.29372	903	10	3	PRULI
0.71297	2.31128	1394	20	4	BARNI
0.5207	9.6958	1527	2	3	PRULI
0.5938	8.47903	1339	11	1	BARNI
0.69164	3.09625	1437	14	4	PRULI
0.50483	8.28006	1575	14	4	PRULI
1.8381	17.278	1514	16	3	BARNI
2.13998	14.5597	1470	5	2	BARNI
0	2.18597	1509	11	1	PRULI
1.21288	10.4537	1475	1	1	PRULI
0.87438	16.7597	682	18	4	PRULI
0.5074	5.18922	1567	1	1	BARNI
1.48342	18.8918	1206	1	1	PRULI
0.6528	5.22752	1218	3	1	BARNI
1.62135	3.00342	613	13	1	BARNI
2.68192	32.8158	1260	1	1	PRULI
1.09467	12.7342	1500	17	5	BARNI
0	0.405617	1513	8	3	BARNI
0.75104	8.3572	1588	11	1	BARNI
0.63144	18.3739	1574	1	1	BARNI
0	12.7307	1169	14	4	PRULI
0.39676	9.34022	1002	14	4	PRULI
0.75628	15.7608	1577	1	1	BARNI
0	1.18704	1551	16	3	PRULI
1.02529	13.5026	1551	1	1	BARNI
1.0967	13.7024	1450	2	3	BARNI
1.06298	6.91524	1309	3	1	PRULI
0.82996	15.1076	1437	18	4	BARNI
0.54064	10.5714	1103	1	1	PRULI
0.55732	9.53527	1070	18	4	BARNI
0	0.616438	1120	5	2
0.35815	1.79686	1110	3	1	PRULI
0	1.66876	1517	11	1	BARNI
0.76797	7.31064	1553	14	4	PRULI
0.79141	8.55187	1507	9	3	BARNI
0.48899	5.284	1626	1	1	BARNI
1.01159	11.0774	1572	4	3	PRULI
0.19622	18.4776	1013	11	1	BARNI
1.52255	25.6578	1175	1	1	BARNI
1.65479	12.8273	1525	5	2	BARNI
2.94053	7.48025	964	5	2	BARNI
1.61084	37.4237	1234	2	3	PRULI
0	0.761413	1209	8	3	PRULI
1.24626	18.3364	1276	8	3	BARNI
0.33634	4.15363	591	5	2	BARNI
1.98787	15.6017	1539	9	3	BARNI
0.8857	1.70906	1571	3	1	BARNI
0.89828	15.5505	1549	14	4	BARNI
0.68132	14.7903	1167	7	5	BARNI
1.6704	29.0089	1428	1	1	PRULI
0.3077	10.9843	1292	14	4	PRULI
1.2992	12.66	612	12	1	PRULI
0	6.51512	1201	1	1	PRULI
1.70057	9.04214	1052	6	4	BARNI
0.64678	24.4614	922	20	4	PRULI
0.7424	10.4575	1071	5	2	BARNI
2.0614	15.2288	675	3	1	PRULI
0	5.04686	912	14	4	PRULI
2.0924	12.7181	760	18	4	BARNI
0.77748	9.25149	1534	2	3	PRULI
0.89252	11.8587	1559	11	1	BARNI
2.65543	34.5498	524	5	2	BARNI

## Sheet: codes
Local Health Authority code (province)	code)		district	code
BOLOGNA	1		BOLOGNA	1
FORLI	2		CARPI	2
MODENA	3		CASALECCHIO	3
PARMA	4		CASTELFRANCO E.	4
REGGIO	5		FORLI'	5
			Fidenza	6
			GUASTALLA	7
			MIRANDOLA	8
			Modena	9
			PAVULLO	10
			PIANURA EST	11
			PIANURA OVEST	12
			PORRETTA	13
			Parma	14
			SAN LAZZARO	15
			SASSUOLO	16
			SCANDIANO	17
			Sud-Est	18
			VIGNOLA	19
			Valli Taro	20
each column shows DDD per each ATC code (see code following "dd")
each row shows information for each physician
